# Supplementary material for: Fossil fuels are harming our brains: identifying key messages about the health effects of air pollution from fossil fuels
Source: BMC Public Health. 2019 Aug 28;19:1079. doi: 10.1186/s12889-019-7373-1 (PMC6712833; doi:10.1186/s12889-019-7373-1)
Supplement: Supplementary file 2 — This file contains all data underlying the analyses reported in this article. (CSV 11640 kb) [file 12889_2019_7373_MOESM2_ESM.csv]

ResponseId	Q1	Q3	Q4	Q5	Q6	Q7	Q8	Q9	Q10_1	Q10_2	Q11	Q12	Q13_1	Q13_2	Q13_3	Q13_4	Q13_5	Q14_1	Q14_2	Q14_3	Q14_4	Q14_5	Q14_6	Q14_7	Q14_8	Q14_9	Q14_10	Q14_11	Q15_1	Q15_2	Q15_3	Q15_4	Q15_5	Q16_1	Q16_2	Q16_3	Q16_4	Q16_5	Q16_6	Q16_7	Q16_8	Q17_1	Q17_2	Q17_3	Q17_4	Q17_5	Q17_6	Q17_7	Q17_8
R_1GwyK5BvOtdrBLT	1	2	1	3	1	0		1	2	2	21252	2					1	5	4	2	5	4	5	5	6	3	3	6	2	4	1	5	3	3	4	5	4	4	5	5	3	4	5	4	6	6	5	3	3
R_1d5MgS0NIjoY7pM	1	2	2	3	2	0		2	2	2	95695	1					1	4	5	4	3	4	2	4	2	3	3	4	1	2	3	4	5	2	2	1	2	3	2	2	2	1	1	2	1	2	1	1	2
R_2D7BN441x917MOg	1	2	2	4	5	2	1	1	2	2	11354	1		1				6	5	6	5	3	4	3	4	5	4	3	1	3	2	4	5	3	3	1	4	3	3	3	4	6	4	4	4	3	4	5	3
R_1r2MpxgnnlcgotC	1	2	2	3	1	2	1	1	1	2	44104	2			1					4	3			2	1	5	2	2	4	1	3	5	2		5	3	4	3	4	5	2	6	5	6	7	6	7	7	5
R_2WNdUpbje7YCFmn	1	2	3	5	6	0		2	2	2	76021	1					1	6	6	6	6	6	6	6	6	6	6	6	5	1	3	4	2	5	5	5	5	5	5	5	5	7	7	7	7	7	7	7	7
R_3nflu6sA3fuMxAh	1	2	2	3	2	1	1	1	1	1	27401	2					1	1	1	1	1	1	1	1	1	1	1	1	3	2	1	5	4	1	1	1	1	1	1	1	1	2	4	3	5	4	4	3	2
R_XH9HazdKAWfMHDj	1	1	1	2	2	2	1		2	2	4937	2					1	4	4	4	4	5	2	5	3	2	4	4	5	4	1	3	2	1	1	5	5	2	3	3	5	4	4	4	4	5	5	4	4
R_2sSVatRn3cdmB7d	1	2	3	3	3	0		2	2	2	98408	2					1	1	1	1	1	1	1	1	1	1	1	1	3	2	5	4	1	1	1	1	1	1	1	1	1	1	1	1	1	1	1	1	1
R_1gpTkbPuQVNbfNl	1	2	2	4	4	3	1	2	2	1	95926	2					1	2	2	4	3	3	3	2	4	6	4	3	4	3	2	1	5	1	2	1	4	2	3	3	4	7	7	5	3	7	3	3	1
R_RxFoiHfCi0BDBhn	1	2	1	4	4	2	2	2	2	2	32526	1					1	1	1	2	5	6	1	1	2	3	3	3	3	1	5	4	2	1	4	3	2	1	3	4	2	5	5	5	5	4	5	5	4
R_12z3uJoQlLk3qu7	1	2	2	2	2	1	1	2	2	1	6451	2		1			1	6	6	3	6	2	5	5	6	3	5	4	2	1	3	4	5	1	5	3		5	5	5	5	6	5	3	7	1	3	2	5
R_xl5OfBxoE5Komv7	1	2	2	3	4	1	1	1	1	1	48092	2					1	1	1	2	1	1	2	2	1	1	1	1	4	1	2	5	3	1	5	2	5	4	4	4	4	3	3	3	2	6	5	1	1
R_zflci2ci7wij1cJ	1	1	3	4	4	2	1		2	2	22911	2			1			4	3	2	3	4	5	4	3	3	5	3	1	3	2	4	5	1	1	1	1	1	2	2	4	7	7	5	5	5	4	4	3
R_1Ow3pkB06fPKHet	1	2	1	2	2	2	1	2	2	2	29501	2					1	3	4	3	4	4	6	4	6	5	5	3	5	4	3	1	2	2	2	2	3	3	2	3	4	3	3	3	3	3	3	3	3
R_1dyHjaXRF8lCZ63	1	2	2	2	1	4	1	1	2	2	32011	2					1	4	4	2	2	3	2	2	3	2	3	3	2	1	3	5	4	2	2	3	3	3	2	2	3	3	4	2	3	3	4	4	3
R_ypRpH5sPbLn6fXX	1	2	2	3	3	3	1	2	2	2	26448	1					1	6	6	5	4	4	5	5	6	1	6	4	1	2	5	3	4	1	1			3	3	4	3	6	5	5	5	6	6	6	3
R_ZJIJKqnFaPDjejn	1	2	3	2	1	0		1	1	1	32569	2		1				1	1	1		1	1	2	3	2	2	1	4	1	2	5	3	4	4	4	4	4	4	4	4	1	1	1	1	1	1	1	1
R_1GJiUSY1dIeQpCP	1	1	4	5	6	1	1		1	1	90007	2					1	4	4	4	4	4	4	4	4	4	4	4	4	2	5	3	1	2	3	5	4	3	4	3	5	4	4	4	4	4	4	4	4
R_3gTSeBJdgrShqXS	1	2	2	3	1	1	1	2	2	2	70354	2					1	5	5	4	4	5	6	4	4	5	5	4	2	1	4	5	3	2	2	2	2	5	2	3	5	5	4	4	4	4	4	4	4
R_BP0ZwcQVApyYXjX	1	2	1	2	1	3	1	1	1	1	63957	1					1	1		3	4	4	3	6			4	1	1	2	5	4	3	1	1	1		2	2	5	1	4	7	3	3	1	4	1	4
R_1dzur7m1B9ITcR9	1	2	3	1	2	1	2	2	2	2	72034	2					1	6	2	6	2	6	4	5	2	5	3	3	5	2	4	3	1	1	1			3	4	4	2	7	7	7	7	2	1	2	4
R_2ciqvzrOx2PoFTn	1	2	1	3	2	1	1	1	2	2	91706	1				1		1	2	2	2	2	2	2	2	5	2	2	4	3	5	2	1	2	2	2	2	2	2	2	2	3	3	4	4	5	4	5	3
R_1esXmIEVRd63LK3	1	2	3	2	1	2	1	2	2	2	74501	2					1	6	5	3	5	5	5	2	3	3	5	2	2	5	4	3	1	1	1	1	2	2	2	2	4	7	7	4	4	4	1	1	1
R_2SCXVNHimlHPOZg	1	2	2	5	5	1	1	2	2	2	26582	2					1	1	1	1	1	1	1	1	1	1	1	1	4	5	3	2	1									4	4	4	3	4	4	4	4
R_3Opn7tA4i2iA8Rl	1	2	4	3	3	1	1	2	1	1	32820	2					1	6	6	6	5	6	6	5	5	6	4	6	3	2	4	1	5	3	4	4	3	5	3	4	4	4	6	5	5	5	5	4	3
R_2tEedmERUrzANjw	1	2	3	4	2	1	2	1	2	2	39531	2			1			3	1	4	4	3	3	5	3	4	4	2	4	2	5	3	1	3	2	3	2	4	3	4	4	2	3	1	5	3	4	4	4
R_2vhS86LEodRPvQn	1	1	3	5	4	3	2		2	2	92064	1					1	3	2	4	2	3	3	3	4	3	3	5	1	3	2	4	5	1	1	1	2	3	4	4	2	7	7	7	3	2	1	1	5
R_1pLStoCahoapSGn	1	1	3	3	3	0			2	2	19132	2			1			2	5	4	5	5	4	3	4	4	3	3	1	4	5	3	2	2	3	2	4	3	3	3	4	4	3	5	4	5	2	3	3
R_1DwLauY1cqcN9E8	1	2	2	3	2	0		2	2	2	10460	1					1	3	3	6	2	1	2	2	3	2	3	2	1	4	3	2	5	3	3	3	3	3	3	3	3	2	2	2	2	2	2	2	2
R_3KUV87r93HgRAOl	1	2	2	2	1	2	1	1	1	1	8081	2					1	1	1	1	1	1	1	1	1	1	1	1	4	5	2	3	1	1	1	1	1	1	1	1	1	1	1	1	1	1	1	1	1
R_2RPWwCfBKbF3ray	1	2	3	3	3	2	1	2	2	2	15239	2					1	5	4	5	4	5	2	3	6	4	5	4	1	4	2	5	3	1	3	1	3	3	1	2		5	4	3	1	4	4	4	3
R_2v2PODWdcnYvmTV	1	2	2	3	2	0		1	2	2	37040	2		1				2	2	3	4	3	5	4	4	3	5	2	5	4	2	3	1	1	2	4	3	3	3	3	3	4	3	3	3	4	3	4	3
R_2R39TKE2pKxkKr1	1	2	3	1	1	2	2	2	2	2	39402	1					1	5	5	6	5	5	5	5	5	5	5	4	5	2	3	1	4	1	1	4	4	2	3	2	4	1	1	5	1	1	4	3	6
R_0x0YRcJpbLghH7H	1	1	3	5	2	0			2	1	92870	2		1				4	4	4	3	3	3	2	2		3	3	2	3	1	4	5	2	2	2	2	2	3	3	3	6	5	5	5	4	2	3	3
R_1FQvnvUNe6AoLa9	1	2	1	2	1	1	1	2	2	2	18240	1					1	1	2	3	4	3	4	3	2	4	4	3	4	2	5	1	3	1	1	1		3	4	4	5	7	7	7	7	1	1	1	1
R_PMdDaObzWBG2DIJ	1	2	1	3	2	2	1	1	1	2	78542	1					1	1	3	4	4	4	4	3	2	6	5	4	2	1	5	3	4	4	1			3	2	3		6	5	4	4	7	2	1	1
R_2q7V644FLaDiiY7	1	2	3	5	3	1	1	2	2	2	18706	2					1	4	4	4	3	2	4	2	2	4	2	1	2	1	3	4	5	1	1	2	3	3	3	3	3	7	7	6	6	3	2	2	1
R_3PnS9I9i6gdTsa1	1	2	3	3	1	0		2	2	2	40217	2	1				1	6	5	4	6	4	6	5	6		6	4	5	4	3	1	2	3	3	3	3	3	3	3	3	4	4	4	4	4	4	4	4
R_3dWLCFty5pwOsCJ	1	2	2	4	4	1	1	2	2	2	11378	2		1															3	1	2	4	5									4	4	4	4	4	4	4	4
R_2aS8SuiQETccA0i	1	2	1	4	2	1	2	2	2	2	78653	1					1	1	4	5	4	4	4	3	2	5	5	3	2	4	1	3	5	5	4	3		2	5	4	5	6	4	7	6	4	4	5	6
R_a4BXeLlyPGPHTpv	1	2	2	3	2	1	1	1	2	2	39565	2					1	5	6	4	4	4	5	5	4	4	5	4	1	2	4	3	5	1	2	3	3	4	4	4	5	7	7	2	2	2	2	1	1
R_3PBPCzGbPGjEHeX	1	2	2	4	6	1	1	1	2	2	27529	2					1	4	3	3	3	4	3	3	5	4	3	3	2	3	1	4	5	2	2	2	2	3	3	3	4	5	5	5	4	4	3	3	3
R_3FVyLBYINu6MyDz	1	1	2	5	4	2	1		2	2	90068	2					1	5	4	5	5	6	4	6	5	4	6	5	5	1	3	2	4	3	3	3	5	5	5	4	4	4	6	4	5	6	4	5	4
R_25Ys0f3MOh9uIYF	1	2	2	2	1	2	1	2	2	2	83201	2					1	5	4	2	2	3	4	2	4	3	5	4	1	2	3	5	4	4	2	3	3	2	2	5	2	4	4	4	4	4	4	4	4
R_2dWs93FdYNLbJ5f	1	2	3	2	1	2	1	1	2	1	19115	2					1	2	2	5	2	4	5	4	4	5	5	4	3	5	2	4	1	2	2	2	1	2	1	3	2	3	2	2	2	3	3	3	3
R_0f6U3fLmz25ARZn	1	2	1	2	1	3	1	1	1	1	92020	1	1		1		1	2	6	6	4	3	4	6	5	1	6	5	3	1	4	2	5	1	1	3	5	4	4	4	5	7	7	7	7	3	7	1	1
R_3I3mt3A3kXssM5j	1	2	2	3	2	0		2	2	1	75150	2			1			6	6	6	6	6	6	6	6	6	6	6	2	5	3	4	1	5	4	4	5	5	5	5	5	2	3	2	2	3	3	2	2
R_3Ny46oZgPPRhg8B	1	2	2	3	1	2	1	2	2	2	16511	2					1	6	3	4	2	5	5	3	3	5	4	1	3	5	2	4	1		1			2	3	3		7	7	4	4	4	4	6	4
R_31hNSrow4Ran1vi	1	2	6	4	4	0		2	2	2	54451	2					1	1	1	1	1	4	1	1	1	4	4	1	2	1	4	3	5	1	1	3	2	3	4	3	3	7	7	4	7	4	2	2	2
R_sZml7YhrWLgeFFv	1	2	2	2	1	3	1	2	2	2	74115	2	1					5	5	6	3	4	5	5	6	4	4	5	1	4	5	2	3	3		4	3	4	2	3	5	5	7	5	5	7	3	1	1
R_2dT7VvaIOOk8Yki	1	2	1	2	2	1	1	2	2	1	76504	1				1		1	3	3	1	1	4	4	1	6	1	1	3	2	1	4	5	2	1	1	2	1	3	4	5	7	6	7	7	7	3	4	1
R_2YEQcFsVoZW0lur	1	2	6	1	2	1	1	2	2	2	18837	2					1	6	6	6	4	5	6	6	6	6	6	4	3	1	4	2	5	1	1	1	1	2	3	2	3	4	5	4	5	5	5	4	4
R_2s07iKQ1Kwm1Hup	1	2	3	2	2	4	1	2	2	2	92548	1	1					2	5	5	4	5	4	6	2	5	4	4	1	5	3	2	4	3	3			4	4	4	5	3	4	6	7	4	4	6	7
R_3NOiMd3edfujLR9	1	1	4	4	3	1	2		2	2	78543	1					1	4	6	2	3	4	3	5	2	1	3	4	2	3	1	4	5	2	1	1	1	2	2	3	5	7	7	7	7	7	6	5	1
R_BM5iz1CZgSkNxux	1	2	3	3	2	1	2	2	2	2	45014	2					1	4	4	4	5	2	4	5	3	4	4	5	2	4	3	1	5	1	2			3	3	3	4	7	7	4	4	4	4	4	1
R_1ISiZKkRuUTNXir	1	2	1	2	2	1	1	2	2	2	48026	2					1	5	1		1	1	5	6	6	1	6	5	4	5	3	1	2		1			5			5	1	4	3	1	1	1	1	1
R_Rf9Wzdw2L2BZvJn	1	1	3	2	1	2	2		2	2	32822	1				1		6	6	4	5	4	6	6	6	3	4	6	1	3	5	2	4	4	2	3	3	3	5	3	5	5	3	4	4	4	4	5	6
R_1CEzb2Nu3d1XBSG	1	2	2	1	2	3	1	2	1	2	19973	1	1				1	6	2	4	3	3	1	1	2	5	4	2	5	2	3	1	4	2	1	3	2	2	2	3	4	6	7	4	4	5	4	4	1
R_1jBRFACo1wnvS9G	1	2	5	3	4	1	1	2	1	1	6040	1					1	2	3	3	3	4	4	2	4	4	2	2	5	3	1	4	2	5	4	4	4	5	2	2	5	3	3	4	1	5	2	3	3
R_3KoS0YtS1qFRSt1	1	2	2	3	3	3	1	2	1	1	46241	2			1			1	1	1	1	1	1	1	1	1	1	1	2	1	3	4	5	2	5	2	1	5	5	3	5	6	7	7	2	7	5	6	6
R_1IcIvJaOzj3cC6M	1	1	3	4	2	2	1		2	2	80130	1					1	5	5	6	5	4	3	5	6	4	6	3	2	4	3	1	5	2	1	1	4	3	2	3	5	7	7	5	4	7	2	3	2
R_307h0tZFiwmrdsi	1	2	2	4	3	1	1	2	2	2	36769	2			1			1	1	1	1	1	1	1	1	1	1	1	5	1	3	4	2	1	1	1	3	1	1	1	3	1	1	4	4	1	7	1	1
R_2wsNomm20cZ2Ubu	1	2	3	3	6	0		2	2	1	44115	2			1			3	1	3	4	6	5	2	2	4	3	2	2	4	1	3	5	1	1			4	4	4	5	7	7	7	4	5	1	1	4
R_sdLqhULIzLVilxL	1	2	2	2	1	0		2	2	2	78404	1					1	4	4	5	4	3	5	2	3	4	3	3	5	4	3	2	1	3	2	4	5	2	2	2	5	3	4	3	1	2	2	3	1
R_1pmR0pK294Pj21p	1	2	3	2	3	1	1	2	2	2	7840	1					1	3	6	3	4	5	6	5	3	5	4	1	3	2	1	4	5	1	1	2			4	4	5	7	7	4	4	4	2	1	1
R_1FmLmnjCDGRLWJl	1	2	5	2	1	2	1	2	2	2	41502	2					1	6	5	4	4	4	5	5	5	4	6	5	2	1	4	3	5	3	3	3	3	4	2	3	4	3	3	3	3	4	7	4	3
R_1156xPaTFg0y1Nk	1	2	5	3	2	3	2	2	2	2	75043	2			1			6	6	6	4	6	6	6	6	4	6	6	2	1	3	4	5	2	1	4		4		3	4	5	4	5	4	4	7	7	4
R_2tAudoTRqXmvb9z	1	2	2	5	3	2	1	2	2	2	60185	2					1	2	3	2	1	3	5	2	3	1	2	3	1	2	3	4	5	1		1		2	2	1		5	5	6	5	4	6	3	6
R_1C1LsfSiWpScWb7	1	1	1	3	5	0			2	1	33556	2	1					3	5	3	1	5	4	1	3	2	2	4	5	3	1	2	4	3	3	3	3	3	3	3	3	2	3	1	5	2	1	2	1
R_YSLk5smLBH3zkDD	1	1	2	2	2	0			2	2	92104	2					1	6	6	5	4	5	6	4	4	4	5	3	4	1	5	2	3	1	3	3	3	4	5	4	5	4	4	4	4	4	4	4	4
R_3QRI20g49hlMei1	1	2	2	3	3	1	1	1	2	2	23602	1					1	4	4	3	4	4	5	2	3	4	4	3	5	3	4	2	1	2	2		2	2	2	2	3	3	3	2	3	3	3	3	4
R_V2aVp7ujpOU1eSt	1	1	2	5	3	2	1		2	2	70128	2	1		1			5	6	4	4	4	6	6	5	6	4	5	2	4	1	3	5	4	4	1	2	3	2	3	1	4	4	3	4	3	2	1	6
R_1MKwovZRUFKEfSZ	1	1	3	2	2	0			1	1	33016	1					1	5	6	4	1	4	2	4	5	3	3	3	2	3	4	5	1	2	3	5	4	2	4	1		6	1	3	2	6	4	7	5
R_3D5g5jSfR8hXH7L	1	1	6	1	1	0			2	2	12508	2					1												2	3	4	1	5									4	4	4	4	4	4	4	4
R_117Q7IXfM8sQOqI	1	1	1	3	2	1	2		1	2	98158	1		1			1	2	4	3	2	6	2	3	3	3	3	4	2	3	4	5	1	3	3	5	4	2	2	2	4	3	3	3	2	1	5	3	2
R_1rCDCu23z3Ondgx	1	2	2	2	2	2	1	2	1	2	11232	1					1	6	6	6	6	3	6	6	6	4	5	4	3	5	1	2	4	5	3	3	3	5	5	5	5	3	4	3	3	3	3	3	6
R_2OUN0Aq9iKIjCzs	1	2	5	2	5	1	1	2	2	2	33778	1	1					3	4	4	3	4	3	4	3	3	3	3	1	2	3	4	5	1	1			2	1	2	3	7	7	4	4	4	7	4	3
R_3JrcP3135AAPBtR	1	2	1	2	1	0		2	2	2	92404	1				1		4	2	1	2	1	2	1	2	1	1	2	1	5	3	2	4	3	1	2	2	2	2	3	5	7	7	4	3	2	4	2	7
R_3fyDUAOypF9fJ61	1	1	1	1	5	0			2	2	31705	2			1									4					5	3	4	1	2	2	3	5	2	5	5	3	5	4	3	6	6	3	6	6	2
R_2txjUP7kRmbZTcm	1	2	1	2	1	0		1	2	1	78589	1					1	5	2	3	3	6	5	2	3	4	2	5	1	2	3	4	5	4	5	5	5	3	5	5	5	2	6	3	5	6	5	6	4
R_3HFdGpcrXt9r1h3	1	2	1	2	1	1	1	2	2	2	60632	1					1	3	2	2	3	2	2	2	2	2		2	3	1	4	5	2	5	1	2	2	2	4	5	5	6	4	6	4	6	6	4	5
R_2fJMb9b64uutY7n	1	1	1	2	2	0			2	2	92105	1				1		1	1	1	1	1	1	1	1	1	1	1	4	5	3	2	1	3	2	4	4	5	4	4	3	5	4	4	4	2	4	4	3
R_1GZVnmrm0QiTOLN	1	2	1	2	1	4	2	2	2	1	36020	2			1			5	3	6	3	6	5	6	6	3	6	6	5	4	1	3	2	4	4	5	5	4	3	4	4	5	4	6	7	6	3	6	6
R_2bTz6wbtSBkKTEZ	1	2	2	2	1	0		2	2	2	86442	1					1	6	3	2	5	2	4	3	1	2	1	4	5	3	4	1	2	3	1	2	2	2	2	2	5	3	4	2	2	4	3	4	3
R_WCfCbq10hliYTjb	1	2	1	2	1	0		2	2	2	75501	1	1					5	5	5	4	4	1	5	4	5	3	6	4	5	3	1	2	2	4	3	2	3	4	2	4	5	4	4	5	3	6	4	6
R_2Y3zTVFbdyipuuY	1	2	3	2	2	0		2	2	2	85714	2					1	5	5	3	6	6	6	3	6	4	3	6	2	1	5	3	4	4	5	1	5	5	5	5	4	1	1	4	1	1	5	1	6
R_120g36FTJJC6aMi	1	2	2	2	3	3	1	2	2	2	33415	1					1	1	2	4	4	2	2	4	1	4	4	4	4	2	1	3	5	2	2	3	3	4	4	3	5	5	5	4	3	5	4	4	2
R_dm7o7LQXE0elCxj	1	2	2	4	4	0		2	2	2	2188	1					1	6	2	5	2	3	6	3	3	5	2	2	3	1	4	2	5	1	1			3	5	5	5	7	7	4	4	2	1	1	1
R_3Eis3hL90BGHbkn	1	2	3	1	3	1	2	2	2	2	78666	1					1												5	2	4	3	1									4	4	4	4	4	4	4	4
R_1NnyqwCpB4IUSwp	1	1	2	2	4	2	1		2	2	32824	1					1	6	6	4	5	5	4	6	6	4	6	5	3	2	1	5	4	3	2	2	4	3	3	4	5	5	6	3	4	2	3	2	1
R_1P145f7A7nQOsgh	1	2	2	2	2	1	1	2	2	2	18042	1					1	5	6	6	5	4	5	6	5	6	5	5	3	5	2	4	1	3	5	5	5	5	4	4	5	6	5	5	6	5	5	6	5
R_29jm65DL1QvCAsk	1	2	3	2	1	3	1	2	2	2	20019	1			1			1	1	1	1	1	2	1	1	1	1	1	1	4	2	5	3	1	1	2	2	2	5	2	2	2	1	3	2	3	3	1	3
R_33pquUxX9MqWMJl	1	1	3	4	3	1	2		2	2	49024	1					1	2	5	5	3	5	5	6	4	5	4	4	2	3	4	1	5	1	2	1	1	2	5	4	4	7	7	7	7	5	1	1	1
R_3Rl88rblTb2xtLi	1	2	1	2	2	2	2	2	2	1	45044	2	1		1			6	6	6	3	5	6	6	6	6	6	6	3	1	4	5	2	4	3	5	5	1	2	1	5	4	4	4	4	4	4	4	4
R_2diS0FLqRTUZmyy	1	2	2	4	3	1	2	2	2	2	11435	1			1			6	6	6	6	6	6	6	6	6	4	6	1	4	5	2	3	1	1	3	3	5	2	3	5	6	5	4	4	3	4	3	2
R_YWSvrCyhYhXQ1AR	1	1	2	4	3	3	1		1	1	21613	2			1			5	4	4	3	1	5	4	4	3	5	4	2	5	3	1	4	1	3	2	2	2	2	4	2	3	2	5	3	5	4	1	4
R_1l5M4VETOKXEBFp	1	2	2	4	5	1	1	2	2	2	1453	1					1	6	6	6	6	6	6	6	6	6	6	6	4	5	1	3	2	5	3	5	5	5	5	5	5	6	7	7	7	6	7	6	7
R_O8cSwCzj79FsSnD	1	1	4	2	2	1	2		2	1	30316	2			1			1	4	4	4	4	2	4	4	3	4	1	4	1	2	3	5		1			5		3		4	4	4	4	4	4	4	4
R_2dHgISjfLgT6XSd	1	2	3	3	3	2	1	2	2	2	41101	1	1	1	1	1	1	6	3	6	1	5	6	5	3	6	4	4	3	1	4	2	5	1	1	1	1	2	3		3	7	7	7	7	3	1	1	3
R_2qxtg31QskMGQjt	1	2	2	4	2	0		2	2	2	95825	1					1	4	6	4	2	6	6	5	6	4	4	3	5	2	3	4	1	1	3	2	3	4	2	3	1	6	4	5	4	5	1	1	2
R_8vQHxz4g0MyzVa9	1	2	2	3	2	1	1	2	2	2	87121	1					1	6	4	5		5	5	5	4		6		1	4	3	2	5		1	2	2	1	2	3	5	7	6	6	5	4	2	2	1
R_3fwyavr3NSYFCMU	1	2	5	3	4	0		2	2	2	23703	2			1			5	5	5	4	5	5	5	5	5	5	4	1	2	4	3	5	2	2	3	2	2	3	2	5	7	6	4	5	4	2	4	2
R_1DO5mNJEfqmOyEC	1	1	2	3	2	0			2	2	6484	1					1	5	5	3	3	5	1	5	5	4	5	6	5	1	2	4	3	1	1	1	1	5	4	3	4	7	7	7	5	1	1	1	5
R_3gddsgRfmH6SbAJ	1	2	2	2	1	2	1	2	2	2	78520	2					1	5	5	5	5	4	5	3	5	4	5	5	1	3	4	2	5	3	2	3	3	3	2	2	2	3	3	4	3	3	3	3	4
R_2eW4oplWQFixVsY	1	1	1	2	1	0			2	2	30116	2			1			6	6	6	6	6	4	6	5	6	6	6	1	2	5	3	4	4	4	4	5			5	5	6	6	7	4	6	7	7	6
R_1r6PY5AET5g4l0F	1	2	4	3	2	0		2	2	2	30315	2			1			1	1	1	1	1	1	1	1	3	1	1	2	5	4	3	1		1			1	1	1		2	4	2	2	5	4	2	2
R_3jeVgHe7HRLjblq	1	1	2	3	2	0			2	2	32931	1					1	2	1	2	1	3	1	2	3	1	2	3	4	2	3	5	1	1	1	1	1	1	2	2	1	2	3	2	2	2	2	4	3
R_rlrRM1E4krojHtD	1	2	2	4	4	1	1	1	2	2	35456	1					1	5	6	4	6	5	6	6	2	6	4	2	1	5	4	2	3	1	1	1	1	3	5	4	5	7	7	7	1	1	1	1	1
R_1im613cKBYPmp82	1	2	3	2	2	4	1	2	2	2	49548	1					1	6	6	4	5	6	5	5	5	5	5	4	1	3	5	4	2	3	3	3	4	4	3	4	4	2	4	3	3	3	2	3	1
R_3Ic8VZRp4qU9lw1	1	2	2	2	2	3	1	2	2	2	35630	2					1	5	4	5	5	1	6	6	5	6	6	2	3	5	4	1	2	3	3	3	3	4	3	3	4	5	3	5	3	3	3	4	4
R_1pMQCVSqNPu5IfE	1	1	1	3	1	0			2	2	60087	2			1			6	6	6	6	6	6	6	6	6	6	6	1	3	5	4	2	5	5	5	5	5	5	5	5	7	7	7	7	7	7	7	7
R_3Piev8Y0Tw4JgjQ	1	2	1	2	2	1	1	2	2	2	3104	1	1				1	6	3	4	2	4	3	2	4	6	2	4	4	1	5	2	3	1	1	3	3	1	4	4	5	7	7	2	1	2	1	1	1
R_3qJQ1O8DbUmFiiT	1	2	2	2	2	2	1	2	2	2	10705	1					1	2	4	4	4	4	4	2	4	3	4	2	1	5	4	2	3		2							3	3	3	3	3	3	3	3
R_3ew9fhfW3Fudt9m	1	2	2	3	2	1	1	1	2	2	93108	1	1					4	3	2	4	6	4	4	2	3	2	6	5	3	4	2	1	4	2	3	3	3	4	3	5	6	2	6	4	5	5	5	4
R_3iIpncl3WU5sIUU	1	1	1	1	1	0			2	2	80240	2			1			5	5	4	3	3	3	5	6	2		4	3	4	1	5	2	4	2	4	4	4	4	3	4	4	4	4	4	4	4	4	4
R_3s01P5xosGaZbop	1	1	1	3	6	0			2	2	35806	2			1			3	4	6	5	5	4	6	4	6	2	4	3	4	5	2	1	1	1			5	5	5	5	7	7	6	1	1	1	1	1
R_1LbO15WYyVew6wi	1	2	2	2	1	0		2	2	2	28379	2			1														1	2	5	3	4									7	7	7	7	7	7	7	7
R_24Gf9tbse2kWj1O	1	2	3	3	2	0		2	2	1	46236	2					1	5	6	6	5	6	4	6	6	5	6	6	5	3	2	4	1	3	3	4	4	3	3	3	5	4	4	3	3	5	2	3	1
R_W7heF81PjYYSIZr	1	2	4	2	1	1	2	2	2	2	46544	2			1			6	6	6	6	6	1	6	6	6	6	6	3	4	1	2	5	2	1			5				4	4	4	4	4	4	4	4
R_zVH63W9Cg5f8xIB	1	2	1	2	1	1	1	2	2	2	20019	2			1			2	4	4	3	2	2	3	4	3	3	3	1	5	3	2	4	1	1		4	1	4		5	7	7	6	5	7	3	4	1
R_2Uc3fqNHWeps3Pv	1	2	3	4	4	0		2	2	2	10128	1					1	4	4	4	4	4	4	4	4	4	4	4	2	1	3	5	4	3	3	3	3	3	3	3	3	4	4	4	4	4	4	4	4
R_2493mkCnHmZGaNA	1	1	2	5	1	0			2	2	14620	1					1	4	3	4	3	3	5	3	3	4	5	3	2	5	4	3	1	1	2	2	1	3	4	4	2	6	5	6	6	2	1	2	4
R_3JlvYp3qqxCtW4w	1	2	2	2	3	1	2	2	2	2	92114	1					1	5	4	3	5	4	1	5	3	4	4	4	1	4	3	5	2	2	3	3	3	2	3	2	2	3	2	3	4	2	2	2	3
R_1n6GBJSUIu5zqWl	1	2	2	3	2	2	1	2	2	2	95965	2					1	5	6	6	6	6	5	4	6	5	5	6	2	5	3	4	1	2	2			4		2	4	4	4	4	4	4	4	4	4
R_3Ecpl12lb5sLciW	1	1	2	4	3	2	1		2	2	77493	2					1	2	2	1	2	4	3	2	2	1	2	4	2	3	1	4	5	1	1	1	1	2	2	2	2	5	4	3	5	4	4	3	4
R_3jdGJqro59t1XJd	1	2	3	3	2	3	2	2	2	2	44104	2			1			6	6	6		5	6	5	5	5	6	4	5	3	4	2	1			4					5	4	4	4	4	4	4	4	4
R_21BQzSjmxvumEUg	1	2	4	3	2	0		2	2	2	33873	2					1	2	6	2	5	4	1	2	4	5	4	3	4	5	3	1	2	1	1	1	2	3	5	4	5	7	7	7	7	7	1	1	1
R_DSqNsC27F4mRLMd	1	2	1	2	1	5	1	2	2	1	75569	2			1			5	3	4	3	1	3	4	6	5	4	2	1	2	3	5	4	1	1	2	3	3	5	2	2	2	1	2	4	3	3	1	2
R_6XtTFDNgX8qiZ2x	1	1	3	4	6	1	1		2	1	90012	1			1			5	5	5	5	5	5	5	5	5	5	5	4	3	1	2	5	4	4	4	4	4	4	4	4	7	6	7	6	7	7	7	7
R_3HuDLvGxTTm9TFi	1	1	2	3	2	1	1		2	2	94538	2			1			5	5	6	6	6	5	6	6	5	5	6	1	5	2	3	4	4	5	4	4	5	4	4	5	6	5	5	7	6	7	7	6
R_WrCoxosqSzx6MM1	1	1	2	2	4	2	1		2	2	76112	1				1	1	4	1	6	2	4	3	4	5	3	5	2	4	2	3	5	1	4	3	2	4	5	2	5	4	5	4	3	4	7	3	2	4
R_1daGHAyEKPaY0Ry	1	2	1	1	1	0		2	2	2	90810	1	1					1	1	2	1	1	2	1	2	1	1	1	3	1	2	5	4							2		1	2	1	1	2	1	4	3
R_2aqtjJnq0hRN9dU	1	2	3	5	2	2	1	1	2	2	29304	2			1			1	1	1	1	1	1	1	1	1	1	1	1	4	5	2	3									7	4	4	3	6	7	1	3
R_3h3nS0KK3fQTWZt	1	1	6	4	6	0			2	2	78230	1					1	4	4	4	4	5	2	4	4	6	4	5	4	2	5	3	1	3	2	3	3	3	2	3	3	7	7	1	3	2	5	2	1
R_3PtRYcymjxGtfkG	1	1	2	5	2	2	1		2	2	92801	1	1				1	5	4	5	5	3	6	5	5	1	5	4	1	3	2	4	5	3	3	2	2	3	3	2	1	3	5	5	5	4	5	4	5
R_1nSMzGpWzadRuZQ	1	2	2	5	2	0		2	2	1	7114	1				1		5	3	4	3	3	4	4	2	3	3	2	5	1	3	2	4		3			4		2		3	4	3	1	1	4	3	3
R_2ZWVTMVNmd5oy4K	1	2	4	5	5	1	2	2	2	2	10017	2					1	6	4	4	3	4	3	3	3	2	4	5	1	5	4	2	3	2	1	2	1	3	2	3	5	7	7	7	7	6	2	2	1
R_2AG8NLeIk9YtrdX	1	2	1	3	1	2	1	2	2	1	27832	1			1			1	1	1	1	1	1	1	1	1	1	1	2	3	1	4	5	4	1	5	4		5	4	5	4	4	4	4	4	4	7	4
R_1FwZnFdoxxtIeqL	1	1	3	5	3	2	1		2	2	85301	1					1	1	4	6	5	2	3	6	1	1	1	4	4	2	1	3	5	2	1	3	2	3	3	3	4	7	7	7	7	2	2	7	1
R_2fTj1EKU0l7msbD	1	1	2	3	3	2	2		2	2	93306	1					1	6	5	4	3	4	5	4	4	5	4	4	3	2	1	4	5	1	1	1	1	1	2	1	5	7	7	3	4	6	5	4	1
R_tF1arCeSiQLvuox	1	2	4	3	2	0		2	2	2	19144	2			1			5	6	5	3	4	5	6	6	4	5	5	1	3	4	2	5	1	1	1	1	1	1	2	5	5	7	1	4	1	7	7	1
R_CdWMbAnaOd4HyRX	1	1	3	2	2	1	1		2	2	60647	1					1	6	1	3	6	6	2	5	5	6			5	1	2	4	3	3	4	2	3	1	5	4	5	3	4	4	3	4	4	4	4
R_8uYfZr1t79YzMsh	1	2	2	4	3	0		2	2	2	1453	1					1	6	6	6	6	6	6	6	6	6	6	6	4	3	1	2	5	5	5	5	5	5	5	5	5	6	6	6	6	6	6	6	6
R_5jcvfJwgOAXDoY1	1	2	2	5	6	0		1	2	2	60202	2		1				3	4	4	3	3	3	3	3	4	3	3	5	3	4	2	1	3	3	3	4	3	3	3	4	7	6	5	3	3	3	3	6
R_yDdeKQqleLSncL7	1	2	1	2	1	0		2	2	2	85006	1				1		2	6	6	2	5	5	4	3			3	3	1	4	5	2	4	5		2	4	1	3	2	1	6	6	3	1	3	6	4
R_2fiyodWrPwCIkpW	1	1	1	2	4	0			2	2	12435	1			1			1	4	3	5	4	1	4	1	3	1	1	4	5	2	1	3	1	3	5	3	2	4	5	1	4	2	4	3	5	4	1	6
R_3qai9s3nyslvaDY	1	1	6	5	5	0			2	2	60617	2			1			5	3	4	4	4	5	3	3	4	3	4	1	4	3	2	5	3	1	2	2	2	4	4	2	7	7	3	3	4	1	2	5
R_1ZCFeifC5A8cjG9	1	2	1	3	3	1	1	2	2	2	29732	1					1	4	6	6	5		6	5	5	3	4	5	1	2	3	5	4	5		4		3		4	4	4	3	4	3	4	3	4	4
R_3pngTLQ0jTK5jLL	1	1	1	2	2	0			1	2	19001	1					1	4	4	5	4	3	6	5	6	3	6	5	1	5	2	3	4	4	3	5	4	5	3	4	2	6	6	7	6	7	5	7	3
R_1ilMOBeX8Z9HmUG	1	2	2	2	3	0		2	2	2	95307	1	1					6	6	6	5	4	6	6	5	6	4	3	3	2	1	4	5		1			1		1	5	7	7	7	7	7	7	7	7
R_PCEAD1OWgRd8ml3	1	1	3	2	2	1	1		2	2	90242	1					1	2	2	3	1	1	3	1	1	1	1	1	5	2	3	4	1	3	2			2	1	1	5	7	4	4	4	7	4	2	1
R_1lud4t0ewlhtMaA	1	2	2	1	2	0		1	2	2	60625	1				1		5	1	2	5	4		5	6	5	6	2	3	1	5	4	2		3	4	5	2	3	1	4	2	3	6	4	2	6	6	3
R_1mIe0rYsDJn2M03	1	2	2	3	2	2	1	2	2	2	49651	1					1	4	4	1	1	3	3	1	2	5	3	1	1	3	2	4	5	1	1	1	1	3	4	3	4	7	7	7	7	1	1	1	1
R_2dnBFYFGXnGvYGa	1	2	1	2	1	1	1	2	2	2	10460	1				1													2	3	4	5	1									7	7	7	7	7	5	7	7
R_eJ0DWtnoYA8nBiF	1	2	2	3	1	1	1	1	2	1	93223	1	1					6	3	2	4	2	6	4	4	5	5	5	1	4	3	2	5	2	3	2	4	4	4	4	5	3	4	5	6	4	5	5	6
R_2tMgbvqhTRrBYMw	1	2	2	3	2	2	1	2	2	2	96786	1			1			4	6	6	3	5	6	6	4	4	6	5	2	5	1	4	3	3	3	3	3	3	3	4	5	4	4	4	5	5	2	3	6
R_DOYtJ7WGHrFrHDH	1	2	3	3	2	2	1	2	2	1	19121	2			1			5	3	2	3	2	1	3	2	3	4	2	3	1	2	5	4	4	2	3	4	4	4	3	4	3	4	3	3	4	4	4	3
R_4IAkWZllxHMPA8p	1	2	2	2	2	3	1	2	2	2	34266	1					1	6	4	4	4	6	6	4	5	6	4	6	4	1	5	2	3	4	4	4	3	4	3	3	5	5	5	3	5	4	4	5	5
R_eeNTaorvWCc2apX	1	2	2	3	5	5	1	2	1	2	19355	2			1			4	6	5	5	5	6	5	4	4	4	4	4	2	3	5	1	1	1	1	3	4	5	3	5	7	7	5	5	4	1	4	1
R_3Nwe0CrBUJefJb0	1	2	1	5	1	0		2	2	2	28466	2			1			1	1	1	1	1	5	1	1	1	1	1	3	2	5	4	1	4	4			5		4	5	3	4	5	7	3	5	5	5
R_2TRl4F2Ea3VzErC	1	2	1	3	3	1	1	2	2	1	14619	2			1			4	4	5	2	4	5	5	6	2	4	2	4	1	2	5	3	1	3	3	3	2	5	1	5	7	7	5	4	7	1	2	5
R_UACBMi1dnJhl4Gt	1	2	2	2	3	2	1	2	2	2	10461	1					1	2	3	3	3	3	3	2	3	2	3	2	1	3	5	4	2	1	1	1	1	1	1	1	1	3	3	5	1	1	3	5	1
R_vqvl1CeGBZRJZRf	1	1	1	2	1	0			2	2	2152	1					1	2	1	2	1	1	1	3	1	2	2	1	1	2	5	3	4	1	1	2	2	1		2	5	7	7	3	3	3	1	3	1
R_2CV8PtU99RtL8HE	1	2	2	2	1	1	2	2	2	2	96778	1				1		4	4	4	4	4	4	4	4	4	4	4	2	4	5	3	1	3	3	3	3	3	3	3	3	3	3	3	3	3	3	3	3
R_33s4kfXJ1CVSs5o	1	2	1	3	1	0		2	2	2	92590	1					1	1	1	1	1	1	1	1	1	1	1	1	2	3	1	5	4	1	1	1	4	5	5	1	4	4	6	2	3	1	5	4	6
R_243UAnA7El8LKfv	1	2	3	4	2	2	1	2	2	2	95691	1					1	6	5	5	3	4	6	5	4	4	3	3	1	2	3	4	5	1	1	1		2	2	2	5	7	7	5	3	4	7	1	1
R_1odQiOzY5evVnwA	1	1	5	3	1	0			2	2	19140	2			1			1	3	2	3	3	1	2	3	1	3	1	2	4	3	1	5	1	1	1	1	1	3	1	1	6	6	7	6	6	6	4	4
R_2vd1NrkN7idWYQT	1	2	2	4	5	1	1	1	1	1	90014	2					1	5	5	5	4	3	4	5	4	5	4	3	5	1	2	4	3	2	2	5	3	5	1	3	5	5	6	5	4	5	5	5	4
R_5cZHrNrUs4kKHCN	1	1	3	4	4	2	1		2	2	7503	1					1	4	5	5	4	4	5	6	4	5	4	5	5	4	3	2	1	1	3	4	2	1	3	2	2	7	7	7	7	7	2	1	1
R_3ErTlYyXU2OyUXQ	1	2	2	5	3	3	1	2	2	2	60202	1					1	6		6	5	2	6	4	4	6	4	3	2	1	3	4	5	1	1	1		3	3	3	3	3	4	5	2	4	4	3	3
R_1QMHQ51rkw2e2Zb	1	1	2	3	3	2	1		2	2	6705	2			1			5	6	5	6	6	6	6	5	6	6	6	3	1	2	4	5	5	1	5	5	5	5	5	5	3	4	3	3	3	3	3	3
R_1laZ6H2R1MNPDLC	1	2	4	2	1	0		2	2	2	77076	1					1												4	2	1	5	3									5	4	4	4	3	4	4	4
R_PH8NaVeCDqwK6hr	1	1	3	3	2	0			2	2	80301	1		1				2	1	4	1	2	2	2	2	5	1	1	2	4	3	1	5	1	1	1	3	2	5	3	4	7	7	5	4	3	1	3	1
R_3KTTg3vqkgl421w	1	1	4	3	3	0			1	2	78408	1					1	6	6	4	5	6	5	5	6	5	6	5	2	5	4	3	1	2	2	2	2	3	3	3	4	5	5	5	5	4	3	5	3
R_3gL7oPZwOqZc8wL	1	2	2	3	1	1	2	2	2	2	92706	1					1												3	2	5	1	4									4	4	4	4	3	4	4	4
R_3G87as6YztE22wB	1	1	4	2	1	0			2	2	75212	1					1												1	3	5	4	2	2	1	2	3	4	2	4	3	5	3	7	7	7	4	7	6
R_uekU8gBHVwnx9gR	1	2	1	2	2	1	1	2	2	1	86351	1					1	6	6	5	4	6	6	4	6	4	4	5	3	1	5	2	4	3	1	3	4	5	3	3	5	5	4	4	4	4	4	4	6
R_302J2Pf8xyg8USb	1	2	1	2	1	5	1	1	2	2	79904	1					1	3	2	2	2	2	1	1	1	4	4	1	3	2	1	4	5	3	3	2	3	4	3	3	5	3	4	3	3	2	4	4	2
R_1IJXfk5G7GewZ6F	1	2	1	2	2	2	1	2	2	2	60560	2			1		1	4	5	4	5	6	6	6	6	3	6	6	4	5	3	2	1	3	1				2	4	5	5	4	2	5	4	4	5	2
R_2zpfj6uoUdXHF1k	1	1	3	3	1	2	2		2	2	77033	2			1			4	1	4	3	1	1	1	1	3	3	3	1	4	2	3	5	2	1		4	3		2	5	4	4	4	4	4	4	4	3
R_20T2BRvxHVy9H7e	1	1	3	5	6	2	2		2	1	78641	1					1	2	1	2	4	4	4	1	1	3	1	2	1	4	3	2	5	3	3	1	1	3	1	3	2	7	5	5	4	6	1	5	1
R_1E4EjOwp0MEVios	1	2	4	2	2	1	2	2	2	2	78254	1					1	6	1	6	5	4	6	6	6	4	6	6	4	2	3	5	1		1	5			5	5	5	6	6	1	5	1	5	6	6
R_2rTw2o4eRucFvcg	1	2	3	3	2	7	2	2	2	2	75670	2			1			5	1	1	1	1	1	1	1	1	1	1	4	1	2	3	5	3	3	3	3	4	3	3	3	3	4	1	1	4	4	4	4
R_25XgGwt8gyhxzXx	1	2	4	4	2	2	1	2	2	1	14616	2					1	3	4	4	4	5	4	5	5	4	3	3	4	1	2	5	3	3	4	3	5	3	4	4	5	7	7	4	3	5	5	4	2
R_25uBLzl6HKfJJTo	1	2	5	2	1	0		2	2	2	79769	2					1	4	4	4	4	4	4	4	4	4	4	4	5	1	2	3	4	3	5	2	2	5	3	4	4	4	7	5	4	6	4	5	4
R_Q5maamEU6wJ3G25	1	2	2	3	3	1	1	1	2	2	8731	1					1	6	6	6	4	5	5	5	4	5	5	6	5	1	2	4	3	2	2	3	3	1	2	1	5	1	2	1	2	1	2	1	6
R_2OPyo8ZTsYoBFVD	1	1	1	2	1	0			2	2	90620	1					1	1	4	1	4	2	3	3	4	4	3	1	3	4	2	5	1	1	1		2	1	2	4	5	7	7	4	4	6	5	4	3
R_21mLIkAiL8xly1Y	1	2	1	3	1	0		2	1	2	36105	2			1			5	2	4	2	4	4	2		4	4	4	2	1	5	3	4	3	4	3	5	3	3	3	5	4	4	4	4	4	4	4	4
R_3scSsksNIFantgQ	1	2	2	4	2	1	1	2	2	1	35235	2			1			5	6	4	4	6	6	5	4	4	3	1	3	5	4	2	1	2	1	1		3	5	3	4	7	7	7	4	4	1	1	1
R_3Ej5dgvVgMXfEkA	1	2	5	2	2	0		2	2	1	28052	1					1	1	1	2	1	2	1	3	1	3	2	1	4	5	1	2	3	1	2	2	3	3	1	3	1	1	2	3	3	2	4	1	5
R_3jcxvSH1w8lkyzW	1	2	5	3	1	0		2	2	2	64118	1					1	4	3	5	3	3	3	4	4	4	5	3	4	2	3	5	1	2	2	2	3	2	2	2	3	7	7	6	2	1	1	3	1
R_1ptCB1rTcuf7Vvj	1	2	2	2	4	1	1	2	2	2	89156	1					1	1	3	3	3	2	3	2	5	4	2	3	1	5	3	2	4	1	1	1	4	2	3	2	5	7	7	7	5	7	5	2	1
R_3LcY30fxdpBxPDK	1	2	5	2	1	0		2	2	2	33870	1					1	1	1	1	1	1	1	1	1	1	1	1	2	1	5	4	3									4	4	4	4	4	4	4	4
R_2sdQq3OOE8eaMwa	1	2	1	3	1	0		2	2	2	31308	2			1			1	6	6	5	6	3	6	6	1	6	2	1	5	3	4	2	3	3	2	3	1	1	2	3	2	2	2	2	2	2	2	2
R_3GfSOqvVOgqquAq	1	2	1	2	3	1	1	2	1	2	98204	1					1	6	5	6	5	4	6	6	6	5	4	4	3	2	1	4	5	2	1	3	4	3	2	2	5	4	4	2	4	4	1	4	1
R_2tbSUBTcG4ASR7R	1	2	2	4	4	2	1	1	2	1	90425	1		1				5	5	3	4	2	5	6	6	2	6	6	3	2	4	1	5	3	1	3	4	1	2	3	2	6	2	6	3	5	3	3	5
R_2RPyPsNYXRYrISZ	1	2	3	2	1	0		2	2	2	90007	1	1					2	1	2	1	2	1	1	2	1	1	1	2	4	5	1	3	1	1	1	1	1	1	1	1	1	1	1	1	1	1	1	1
R_2TTZDQZO15rvRSk	1	2	3	4	3	1	2	2	2	2	35228	2			1			2	4	3	2	2	2	4	4	2	2	3	4	1	2	3	5	1	2	1	2	2	2	2	2	5	5	4	5	5	5	2	4
R_1KdJN8aE1Dhmu0Z	1	1	2	2	2	2	2		2	2	6606	1					1	4	6	5	5	5	5	6	6	2	6	6	2	4	1	3	5	3	1				3	3	3	4	4	3	4	4	3	4	2
R_3eh5vZpGoP7mMqG	1	2	3	3	3	0		2	2	2	97302	2			1			4	6	6	2	4	4	1	4		2	4	4	5	2	1	3	1	1		5	2	3	2	5	6	4	5	5	4	3	7	7
R_31SPprlLAqTfe2S	1	2	3	3	3	2	2	2	2	2	84119	1					1	2	2	6	2	4	3	2	2	2	3	2	2	4	5	1	3	1	1	2	2	1	1	2	5	7	6	4	4	7	7	6	7
R_20PfeQFOXtCQzDY	1	2	1	2	1	1	1	2	2	2	94503	1					1	1	1	1	1	1	4	1	1	6	4	1	2	5	3	4	1	3		5		4		5	4	7	1	4	2	6	1	4	1
R_2fq7YAxtnkAaWwc	1	2	3	5	6	0		2	2	1	10472	1				1		4	4	5	4	4	6	4	4	4	4	5	3	1	5	2	4	4	3	3	3	3	3	3	3	6	5	5	5	5	4	5	5
R_22XsQOSgIhkPg8o	1	2	2	2	1	2	1	2	2	1	19475	2			1			3	4	4	2	5	3	4	4	5	4	5	3	4	5	1	2	3	5	3	2	4	2	2	5	4	2	4	2	3	2	6	4
R_1IWahn88a81oOrx	1	1	2	4	5	1	1		2	2	30316	2					1	6		5	4	5	3	6	6	3	6	4	3	2	5	4	1	1	1	2	2	1	2	1	3	4	7	7	2	1	1	1	1
R_3qW0qNTmf4lviLy	1	2	3	3	3	6	1	2	2	1	77530	1					1	4	6	3	3	1	6	6	5	5	5	5	4	1	2	5	3	2	1	3	3	4	3	3	5	3	4	5	2	4	3	5	1
R_2dT6EIBNBRy9QLp	1	1	3	3	1	0			2	2	85719	2			1			4	4	4	3	3	3	2	4	4	4	2	2	3	4	1	5	5	2	2	4	3	3	3	5	6	5	5	6	4	4	3	3
R_1hB9aghsYRmOFgj	1	2	5	2	1	0		2	2	2	46201	2			1			6	6	6	6	6	5	6	6	6	6	6	4	1	2	5	3	3	3	3	3	3	3	3	5	4	4	4	4	4	4	4	4
R_OdMplQo1ia9WBCp	1	2	2	3	1	1	1	2	2	2	32303	2			1			1	2	2	2	2	1	1	1	2	2	2	1	3	2	5	4	4	2	3	2	4	2	2	2	3	4	3	1	3	3	3	1
R_2c7AcjzSm5tehyN	1	2	2	4	4	3	1	2	1	1	32839	1	1				1		6	4	5	3		5	5	5	4	5	2	4	1	5	3	4	5	5	5	5	4	5	5	4	6	4	6	5	6	5	5
R_3OfAjG8BQ80NlFD	1	1	3	2	2	0			2	2	31088	2			1			2	2	1	1	4	2	5	2	1	3	1	4	3	1	5	2	2	1	3	2	1	3	3	5	5	4	5	3	6	3	4	1
R_1LBbIFIynjfDA1I	1	2	3	4	4	5	1	2	2	2	81004	1					1	6	5	6	6	5	5	6	5	6	5	6	4	2	3	1	5	3	1	2	1	4	5	5	5	7	7	4	7	1	1	1	1
R_6L2vziFyhKaxHDH	1	2	1	3	1	0		2	2	2	7105	1					1	6	6	5	3	4	5	5	5	6	4	3	4	3	5	2	1	1	1			3	5	4	3	7	7	7	6	2	1	1	4
R_2uUSaA8bPQhIQrT	1	2	3	4	1	0		2	2	2	23701	2			1			4	5	5	5	6	6	4	5	1		4	3	1	2	4	5	1	3	3	3	5	3	4	5	5	5	5	5	7	3	6	6
R_PHw1Q40Eos8LESB	1	2	3	2	1	4	1	2	1	2	7111	2			1									6					2	1	5	4	3							5		1	1	1	1	1	1	1	1
R_1JF5LbcxoDIPrfY	1	2	2	2	1	2	1	1	1	2	78046	1					1	1	4	1	4	1	5	1	5	5	6	1	1	5	2	4	3	5	2	5	5	4	2	4	5	2	5	3	4	3	3	3	1
R_BRDwKfHkIE4L5zb	1	1	5	2	1	0			2	2	37040	2			1			6	6	4	6	6	5	6	6	6	6	5	5	1	4	2	3	2	2	2	4	4	3	2	5	5	5	5	2	6	1	4	5
R_2AMbD7NCHDNri5N	1	1	2	4	3	1	1		2	2	33186	1					1	5	6	6	5	5	5	4	5	6	4	6	2	3	4	5	1	5	4	4	3	5	3	5	4	6	6	6	7	5	6	6	6
R_yxSF5V81RuakIQp	1	1	4	3	2	1	2		2	2	72940	2					1	5	3	4	2	5	4	3	2	5	3	1	1	3	2	4	5	3	1	1	4	2	4	5	5	5	7	7	4	4	2	2	1
R_1LLtziyRTn2yN9a	1	2	1	1	1	0		2	2	2	98626	2	1				1	6	3	4	5	4	5	5	6	4	4	4	1	2	3	4	5	1	1	1	2	2	3	2	4	7	5	7	5	2	3	4	1
R_3QFYXeBIHw9dpSJ	1	2	1	2	1	3	2	2	2	2	43620	1					1	1	4	2	3	4	5	4	4		3	3	1	4	3	2	5	2	2			3	2	2	4	4	4	3	2	5	4	3	2
R_3CNLvVh9yXEjBz0	1	2	3	3	1	3	1	2	2	2	78744	1					1	3	2	2	1	2	4	2	2	1	1	1	3	5	1	2	4									4	4	4	4	4	4	4	4
R_1CpPPD8vbY5a4gf	1	2	2	3	4	3	1	2	2	2	78660	1					1	1	2	5	4	5	6	3	2	3	4	3	4	5	1	3	2	1	1	1	1	2	3	3	2	5	5	5	4	4	2	3	2
R_2viirQPwm2cVvaQ	1	1	2	2	1	0			2	2	34982	1	1					6	6	6	6	1	1	6	6	6	6	1	4	5	3	2	1	2	1	2	4	5	3	2	4	4	4	2	2	2	3	3	1
R_wLuP5Eyhe86LMMp	1	1	1	3	2	1	2		2	2	1843	1					1	3	3	3	3	4	3	3	3	2	2	2	2	3	1	4	5	2	1	1	1	2	2	2	4	7	7	6	4	4	3	3	6
R_2th8AnNMc6y0Ltx	1	1	3	4	2	1	1		1	1	78573	1					1	3	2	2	4	4	1	2	2	2	2	2	4	3	5	2	1	2	2	4	3	4	3	3	4	6	4	5	5	3	5	5	4
R_2cduhDk2vwCg0RE	1	2	2	2	1	2	2	2	2	1	44053	2	1					3	2	3	1	5	5	5	1	3	3	2	2	5	4	3	1		2			5	3	4	1	1	4	3	1	4	1	1	2
R_2ZQPsB83vTa83yP	1	2	3	3	6	2	2	2	2	2	33033	1					1	5	4	5	5	3	5	5	4	5	6	3	5	4	3	2	1	3	3	3	3	3	3	3	5	6	6	6	4	5	3	2	1
R_2B99eOsxe5mWkHK	1	1	1	2	2	1	1		1	2	64052	1				1		1	1	1	1	1	1	1	1	1	1	1	3	5	1	2	4	2	2	1	2	2	2	3	1	2	1	3	1	2	2	3	2
R_vPpHKQi6gV8BgEV	1	2	2	2	3	3	1	2	2	2	97141	1					1	1	1	2		1		2	1	4		4	1	5	2	4	3		3						5	4	2	4	4	4	4	4	1
R_1f88mk05aBY2uLf	1	1	3	2	2	3	1		1	2	63101	1			1			3	4	5	4	4	3	3	2	2	4	1	4	3	2	1	5	3	4	4	3	3	5	5	3	5	5	4	3	5	4	4	1
R_1ouv1Dl3v4c1k13	1	2	2	3	2	1	2	2	2	2	48206	2			1			6	6	6	6	6	6	6	6	6	6	6	2	4	1	3	5	5	5	5	5	5	4	5	5	7	7	7	7	7	7	7	7
R_2dxLnzZnqB0MkNk	1	2	2	2	3	5	1	2	2	2	99216	1					1	2	2	2	1	1	1	1	1	1	1	1	4	1	3	5	2	2	1	2	2	2	2	2	2	6	5	6	1	6	3	3	1
R_qFoABOybM9jAEyl	1	2	2	4	3	0		2	2	2	70112	2			1			2	2	4	1	4	1	2	2	5	3	4	5	3	2	1	4	2	2			2	5	2	5	7	6	4	4	6	1	2	1
R_1i4iKBbYWMqPvbp	1	2	3	3	5	2	2	2	2	2	30349	2			1			6	6	6	3	4	4	6	4	3	5	4	2	3	4	5	1	3	2	3	4	5	4	5	5	6	2	3	4	4	4	4	6
R_292MbY1MmddgGPL	1	2	2	4	5	0		1	1	2	94087	1					1	6	6	6	6	6	6	6	6	6	6	6	3	4	1	2	5	1	1	5	5	3	5	5	5	7	7	2	7	6	2	2	1
R_3e92PAZiCX5JY4y	1	1	4	1	1	2	2		2	2	28301	2			1			4	5	3	3	4	4	6	6	3	4	6	5	2	3	4	1	1	1	1	1	2	3	2	4	7	7	7	4	2	1	1	1
R_BzbJGvRe5lUiTJf	1	2	3	3	2	1	2	2	2	2	81052	1					1	5	4	5	5	6	5	5	5	4	6	5	1	2	5	4	3	1	2			3		2	4	7	6	3	7	4	5	4	3
R_1jJuqkRh4VADjRc	1	1	3	3	3	1	2		2	2	36109	2			1			1	1	1	1	2	1	1	2	1	1	1	2	4	1	5	3	1	1	1	3	1	5	1	5	7	4	7	4	4	1	4	1
R_2qyJ41KGctKvCx2	1	2	2	3	1	2	2	2	2	2	78244	1			1			6	5	6	6	6	6	6	5	5	6	5	5	4	2	1	3	4	1	4	4	4	5	5	4	4	4	4	4	4	4	4	4
R_1jD3p63mKnEfRPa	1	2	2	5	6	2	1	2	2	2	94158	2			1			1	1	1	1	1	1	1	1	1	1	1	4	1	3	2	5	3	1	2	2	2	1			4	4	4	1	4	4	4	4
R_yOsDZBzCrJgWyTT	1	2	2	2	1	33	1	1	1	2	30060	1					1	6	6	6			6	6	6	5	6	5	3	1	5	4	2				4		4	4		6	6	6	5	4	6	6	6
R_3rP54QbNoUr967u	1	2	2	3	4	2	2	2	2	2	19540	1					1	5	5	6	6	4	4	5	4	6	5	6	4	1	2	5	3		3				4	5		7	7	7	4	4	4	4	4
R_3gY34OHBl2rt3Yc	1	2	2	4	4	1	1	1	1	1	23435	1				1		4	5	4	2	5		3	6	5	3		4	1	3	5	2	3	4	3	4	5	5	2	2	3	7	4	6	5	1	4	5
R_10ShfPROuklQnRD	1	1	1	1	1	3	1		2	2	78102	1			1			6	6	6	6	6	6	6	6	2	6	2	5	2	4	1	3	5	2	5	5	5	5	5	5	6	4	6	6	7	7	6	6
R_1LMV80iShqJPmSI	1	1	3	2	1	0			2	2	81067	1					1	4	3	4	1	3	1	5	3	1	5	1	1	3	2	4	5	3	1			2	2	1	5	7	6	7	6	1	1	1	1
R_2XmqBESLueP8tDJ	1	1	5	4	3	2	1		2	2	76112	2			1			6	5	6	6	5	5	6	6	5	6	6	1	3	2	5	4	1	1	3	4	5	1	4	5	7	7	4	4	4	7	3	1
R_1msoi7ekUoHKQ6i	1	2	1	3	1	2	1	2	2	2	28645	1					1	1	4	5	4	6	6	4	5	6	5	2	1	2	3	4	5	1	1	3	1	3	4	3	5	7	7	5	5	4	2	1	1
R_2rYO6lrL76SNcDM	1	1	1	2	2	4	2		2	2	50028	2			1			2	6	2	2	5	4	5	5	2	4	2	4	5	3	1	2	1	1	1	2	2	3	2	4	6	5	6	3	4	3	4	1
R_2dNsLreUtAiaLOl	1	2	3	2	2	2	1	2	2	2	78227	1					1	1	1	1	1	1	1	1	1	1	1	1	2	3	1	4	5	1	1	1	1	1	1	1	1	1	1	1	1	1	1	1	1
R_1LNLOFfY4nJZcA1	1	1	3	2	1	1	2		2	2	77045	2			1				2	2	3	5	3	3	2	5	1	6	3	2	5	4	1	2	2	2	1	2	2	2	3	3	2	3	2	3	1	1	1
R_2EsHhDn7Pm6qDvC	1	1	3	4	5	0			2	2	12205	1		1			1	2	2	3	2	3	2	2	4	2	2	2	1	5	3	4	2	2	2	2	2	3	5	3	3	2	3	3	2	2	2	2	2
R_6tF5vTe0Pn1RbNf	1	1	3	2	1	0			2	2	19131	2			1			5	5	6	5	5	4	6	6	6	6	5	4	5	1	3	2	2	4	4	2	3	3	3	5	4	4	4	4	4	4	4	4
R_RDDBOJGKuXvSeZ3	1	2	1	4	3	1	1	2	2	2	30144	2			1			1	2	3	2	4	3	2	3	3	1	1	2	4	3	5	1	5	3	4	2	3	1	2	5	3	4	2	3	5	2	3	2
R_3n8VDchcFki12iM	1	2	2	3	2	2	1	2	1	2	76065	1					1	3	3	2	1	5	3	2	1	2	4	2	1	2	4	3	5	5	3	3	4	4	4	2	5	4	2	3	3	5	4	3	3
R_8xkDOvGDd8a1FGV	1	2	1	2	1	5	2	2	2	2	92335	1					1	3	1	2	2	1	1	1	1	2	1	1	3	4	5	1	2	1	2	2	2	2	1	3	3	5	2	1	1	7	6	4	1
R_RP6yf5HhCphpVq9	1	2	4	5	2	0		2	2	2	19104	2			1			5	4	5	3	4	4	3	3	5	3	6	5	1	4	3	2	3							2	4	4	2	3	4	2	4	3
R_2XnbbbnMFv1JrKm	1	2	2	4	3	1	1	2	1	2	80229	1					1	3	3	4	3	4	4	3	3	5	2	4	1	2	3	4	5					3	5	3	5	6	6	6	3	2	2	2	1
R_3CDZcQiVvRxjQjR	1	1	1	2	1	0			2	2	30311	2			1														4	5	1	2	3									7	7	7	7	7	7	7	7
R_3oGxsvDSVhsk4OO	1	2	3	2	5	1	2	2	1	2	32127	1		1				2	3	5	6	3	3	2	4	3	3	2	5	2	3	1	4	4	3	2	1	4	4	3	2	3	3	6	2	3	3	3	3
R_zdSHl4imTddAWI1	1	2	3	3	2	1	2	2	2	2	35806	2			1			2	3	2	1	3	4	1	1	4	1	4	3	1	5	4	2	2	1			3		3		3	1	3	4	4	5	3	4
R_2ZOHIc83pIOqpBn	1	2	1	2	1	1	1	2	2	2	80205	1	1					1	1	1	1	1	1	1	1	2	1	1	1	3	4	5	2	5	3	5	4	4	3	5	5	6	7	4	5	3	3	3	1
R_eqvHRRkxjn6mm41	1	2	3	4	3	2	1	2	2	2	78240	2					1	4	4	4	4	4	4	4	4	4	4	4	2	5	1	4	3	3	3	3	3	3	3	3	3	4	4	4	4	4	4	4	4
R_PtDbkfIB40PJhMR	1	2	1	2	1	0		2	2	2	75048	1					1	6	6	6	6	6	6	6	6	6	6	6	2	3	4	1	5									4	4	4	4	4	4	4	4
R_1KygoIH356SRWjX	1	2	4	2	1	2	2	2	2	2	33710	1				1			3	4	5	4		2	6	4	3	4	1	3	4	5	2	3	4	5	3	3	3	3	5	6	3	6	5	2	2	5	5
R_3HF75woCYXonMlz	1	2	2	2	2	2	1	2	2	2	83672	1					1	2	4	4	6	3	5	6		4	5	6	1	2	3	4	5	2	2	3		3	2	2	5	5	4	4	2	4	4	2	4
R_2aKoRnWVJigCJ2m	1	2	3	2	2	1	1	2	2	2	87110	1					1	5	3	6	6	6	2	6	3	5	5	5	5	4	2	3	1	5	2		4	4	3	3	5	1	2	1	1	4	3	2	1
R_3QWU0n6AFHUOfWr	1	2	3	2	1	2	1	2	1	2	61008	1	1					2	4	3	6	5	3	5	4	2	1	4	3	1	4	2	5	4	5	3	2	3	1	3	3	1	4	5	5	1	2	3	3
R_1rAEbqWBtRMus7z	1	2	1	2	1	1	1	2	2	2	70078	1	1					1	4	3	4	3	4	2	2	3	3	5	3	5	2	1	4	2	2	2	2	4	3	2	3	3	4	2	2	2	2	4	2
R_2VEdyRiwNG9Xzvq	1	2	4	1	1	0		2	2	2	6604	1					1												4	2	1	3	5			5	5	5	5		5	4	4	4	4	4	4	4	4
R_yJtLK289joI94n7	1	2	1	2	6	1	1	2	2	2	77093	1					1	2	2	2	1	1	2	1	2	2	1	1	3	4	5	2	1	5	4	5	5	5	4	5	5	7	3	6	6	7	5	7	7
R_2QWYTmtdpUO6jN6	1	2	2	3	2	2	1	2	2	2	90032	1				1	1	3	1	5	3	4		6	5	4	2	4	2	5	4	3	1	5	4	5	4	3	5	5	4	3	3	3	2	3	4	4	2
R_3MgNIfkQnJH3ffN	1	2	2	4	3	2	1	2	1	2	49442	2			1			5	5	4	2	5	4	4	5	3	2	5	3	4	5	1	2	4	1	4	4	2	1	4	4	6	5	4	6	5	5	5	4
R_20Sxxx5ec2hW4UM	1	2	2	3	2	0		2	2	2	33179	2			1			6	6	6	6	6	6	6	6	6	6	6	5	2	4	3	1	5	5	5	5	5	5	5	5	6	6	6	6	6	6	6	6
R_1duFGHPkvbuYSsq	1	2	3	3	1	3	1	2	2	2	85338	2			1			5	5	5	5	4	4	6	5	5	3	3	1	4	2	5	3	3	1				3		5	7	7	7	7	7	1	1	1
R_1cS2KFtAhm9QBRn	1	2	4	3	5	0		2	2	1	32084	1					1	2	4	3	3	3	5	2	2	3	2	2	5	4	3	1	2		3						5	7	7	7	7	7	7	1	1
R_3L8aOszgGVn9iwm	1	2	3	1	1	0		2	2	2	41143	2					1	4	6	5	4	3		6		3	4	3	2	1	5	4	3	1	1	1	5	2	1	3	5	1	1	1	7	5	1	2	7
R_3OfxLabuEqnAsZe	1	1	2	1	4	1	1		1	2	90021	1					1	3	2	2	2	2	2	2	3	2	3	2	4	3	2	5	1	4	3	4	2	3	4	4	5	7	2	6	3	3	3	4	5
R_3EaGdA4UrlXiZES	1	1	3	4	6	1	2		2	2	41094	2					1	5	1	1	3	5	1	1	4	1	1	3	3	5	2	4	1	1	1	1	1	1	3	1	1	5	4	4	4	4	4	2	4
R_3QSp2vhONpqYZre	1	2	2	4	4	1	2	2	2	1	40422	2					1	6	4	5	3	5	3	4	3	3	2	4	1	2	5	3	4	3	4	4	3	2	3	4	4	5	6	4	5	5	3	3	4
R_11XC7ovEUxVn1Jl	1	2	3	2	3	3	1	2	2	1	94591	1					1	6	6	6	6	6	5	6	6	5	6	6	5	4	2	1	3	2	3	3	2	5	3	2	5	4	3	5	4	6	5	6	7
R_1hEAKNA3KA7MwGL	1	1	1	2	1	0			2	2	76549	2			1			6	5	6	3	4	6	6	5	3	6	6	2	4	5	1	3	4	1	5	3	5	4	4	5	3	1	6	5	5	4	2	4
R_1NrkcMVh4vTO59T	1	2	3	5	4	3	1	2	2	1	92064	2			1	1		6	5	5	5	6	5	6	5	5	6	4	1	4	3	2	5	4		5	5	5	4	5	4	6	5	5	6	6	5	5	6
R_1ieOoeCV73KoFaH	1	2	2	2	3	4	1	2	2	2	81007	1					1	1	2	2	3	3	1	1	2	3	1	1	1	2	4	5	3	1	2	3	3	2	2	2	4	5	2	1	1	2	2	4	2
R_3k7IopxfT4TtPt0	1	2	3	4	4	1	2	2	2	2	78332	1					1	5	2	5	3	1	5	5	5	5	4	5	4	1	3	2	5	4	2	4	4	4	4	4	4	5	4	5	5	7	5	6	5
R_2cCulJdb3aAba3e	1	2	2	2	1	2	1	2	2	2	92113	1	1					6	6	5	5	5	6	6	6	3	5	6	4	2	1	3	5	1	1	4	4	4	2	3	5	7	4	1	2	3	3	3	1
R_12KdYDbVTEVDu5u	1	2	2	2	1	0		2	1	2	28358	2			1			5	1	2	1	5	4	3	2	6	2	3	4	1	2	3	5	1	1	1	1	3	1	4	1	1	1	1	1	2	1	1	1
R_2ctJlCWVQpdcKyk	1	1	2	2	4	2	1		2	2	37055	2					1	1	1	1	1	1	1	1	1	1	1	1	5	3	1	2	4	1	1	1	1	1	1	1	1	1	1	1	1	1	1	1	1
R_26mYLSo4RNqDNRW	1	1	3	5	6	1	1		1	1	22209	2					1	6	6	6	5	5	6	6	5	6	6	6	2	1	4	3	5	4	4	5	3	5	5	5	5	7	7	6	7	7	7	6	7
R_1GW7rqFZRAEhEGm	1	2	1	2	1	0		2	2	2	32839	1					1	1			4	3	6	6	4	4	5	4	4	3	1	2	5	3	3	3	3	3	3	3	3	1	1	1	1	1	1	1	1
R_1LAtTvmE1iIEpmI	1	1	4	3	2	0			2	2	87532	1					1	6	5	3	3	4	5	5	3	5	5	5	1	2	3	4	5	1	1	3	2	4	2	2	5	7	7	7	7	6	6	2	1
R_24jkHoskiSyELFX	1	2	3	3	6	3	2	2	2	1	91709	1					1	1	1	2	1	1	1	1	1	2	1	1	2	3	5	4	1	1	2		3	2	1	2	5	4	4	4	1	3	1	4	1
R_wXYzhPV4XQR5Eyt	1	2	2	3	3	0		2	2	2	91423	1					1	3	4	5	3	2	5	3	1	2	2	1	5	2	3	4	1	1	1	3	4	2	2	3	5	7	7	5	2	4	4	3	3
R_2bGNEpKMTxCjR0B	1	2	4	2	1	6	1	2	2	2	10457	1					1	4	5	5	4	5	3	5	4	5	3	4	4	5	1	2	3	3	1	3	5	2	4	2	5	1	1	1	1	1	1	1	1
R_z6GgYtyX8QA3Q9X	1	2	2	5	6	5	1	2	1	1	43140	2					1	5	1	1	1	5	1	1	1	1	1	1	2	4	1	5	3	1	2	1	1	1	1	1	1	1	4	1	1	1	1	3	1
R_R4gTd7wIZjj9n9f	1	2	1	2	2	2	1	2	2	2	80247	2					1	4	5	5	4	1	5	3	5	5	5	2	3	4	5	2	1	4	1	2	4	4	4	4	4	3	4	3	4	4	4	4	4
R_yZIc7Y5aPNNJAiJ	1	2	2	1	1	3	1	2	2	2	77037	1					1											6	4	3	5	2	1									4	4	4	4	4	4	4	4
R_9G1ldISSyEnKXoB	1	2	2	3	3	0		2	2	2	24701	2					1	3	3	4	3	4	4	1	3	4	3	1	1	3	2	4	5	2	4	2	3	4	2	4	4	1	1	1	1	1	1	1	1
R_1HotH9gy9BqYwNq	1	2	2	1	1	2	1	1	2	2	17872	1					1	6	1	3	1	6	6	1	6	1	4	1	1	5	4	3	2	1	1	1	1	1	1	1	1	1	7	1	1	7	1	7	1
R_AHzZgJUlZhIkr0R	1	1	3	2	1	5	1		2	2	94539	2		1															4	2	5	1	3	1	1	1		2	1	1	5	5	5	3	1	4	1	5	1
R_cD6a4MtHHJ5cjqV	1	1	5	4	3	0			2	2	32824	2			1			6	4	4	3	4	5	4	3	4	4	4	1	3	4	2	5	2	2	2	4	2	3	3	5	6	6	5	4	4	2	4	5
R_4Ge7GSzV064D0HL	1	1	2	3	2	0			2	2	14218	1					1	1	4	2	1	1	4	3	2	1	1	1	1	4	2	3	5	4	3	1	2	4	3	3	5	4	4	5	5	4	4	4	4
R_OGX8z0tSh65vzkB	1	1	1	3	2	0			2	2	73301	2	1					5	1	5	2	4	2	3	1	4	6	5	5	1	4	3	2	4	1	3	5	5	4	3	3	5	4	1	4	4	2	6	4
R_3sAB0NziTEWdcOo	1	2	2	3	2	2	2	2	1	1	95678	2					1	6	6	6	6	6	6	6	6	6	6	6	3	1	4	5	2	3	3	3		3	3	2	4	6	1	5	1	4	1	1	1
R_3imdEzNGq0JY3i0	1	2	2	3	1	4	1	2	2	1	85009	2			1			1	1	1	1	1	1	1	1	1	1	1	4	5	3	1	2	2	1	1	1	1	1	1	1	1	1	1	1	1	1	2	1
R_W0vXzFPDPKfq72F	1	2	3	3	2	2	1	2	2	2	44320	2			1				3	3	4	4	1	5	2	5	3	5	3	4	5	2	1	3	2	5	2		4	3	4	1	5	4	2	5	6	6	4
R_1o6nusSgcdBcWCx	1	2	1	3	1	2	1	2	2	2	37216	2			1			1	1	1	1	2	2	1	1	3	1	1	1	3	5	4	2	2	2	2	3	1	2	3	2	3	3	2	3	3	3	2	2
R_2B9H5Pc3Oeo6QP5	1	2	3	4	3	4	1	2	2	2	29150	2			1		1	1	3	3	3	3	6	3	3	4	3	4	2	1	3	4	5	1	2			2	4	3	2	6	6	4	4	3	2	4	4
R_eyT6BcUUgNPgLFD	1	1	2	1	2	4	1		2	2	45417	2			1			3	1	1	1	1	1	1	1	1	1	1	4	1	5	2	3									7	7	7	7	7	7	7	7
R_1ITn5emGQ1RYbgF	1	1	2	5	1	3	1		2	2	33009	2			1			2	1	1	2	1	1	6	2	5	6	1	2	4	3	5	1	1	1	1	1		1	1	5	3	6	7	7	2	4	3	1
R_3eySghKq6moZk7Y	1	1	1	2	1	0			2	2	77090	2	1		1			3	5	4	6	4	1	3	4	4	5	4	1	5	4	2	3	1	1	1	1	2	4	3	4	6	6	6	6	6	1	1	2
R_26nKJL5tcYec7gh	1	2	2	2	3	1	2	1	1	2	89030	2			1			2	1	2	1	5	1	3	1	4	1	3	1	4	3	2	5									5	6	7	7	7	7	7	7
R_3foShSMQEzts4Ks	1	2	1	3	1	0		2	1	2	43229	2			1			2	3	3	1	5	4	2	2	3	3	1	2	4	1	3	5	4	2			4	3	3	5	3	6	1	2	3	5	6	4
R_1OMNdrVjFOtVrsb	1	2	2	3	2	0		2	2	2	60657	2			1			6	6	6	2	3	5	3	4	6	2	4	5	2	1	4	3	5	4	3		1	4		5	6	6	3	4	5	6	1	1
R_1jTV5NRjjUVu1fg	1	1	3	4	1	0			2	2	23227	2			1			1	1	1	1	1	1	1	1	1	1	1	4	3	2	5	1	2	2	2	2	2	2	2	2	4	4	4	4	4	4	4	4
R_5mqKrYR7NYuSFON	1	2	1	2	1	3	1	1	2	2	36551	2			1			4									1		4	3	1	5	2		1	5		5		5		4	6	4	4	4	4	4	4
R_Q0ne3kXsWR5699f	1	2	3	3	2	2	2	2	2	2	36606	2			1			1	1	5	6	5	5	1	1	3	2	5	5	4	3	2	1	2	3	2	5	5	4	4	5	5	4	2	1	4	1	5	1
R_25F2Cb3fmWujOFX	1	2	1	3	1	0		2	2	2	31088	2			1			2	3	3	2	1	1	3	5	1	3	3	1	5	4	3	2	5	4	5	1	4	3	2	4	5	3	5	4	5	4	5	6
R_3CPYSjUrEoifW69	1	2	1	3	2	1	1	2	2	2	60433	2					1	6	6	6	3	5	6	4	5	6	4	3	3	4	5	2	1	2	1	4	4	5	4	4	5	6	5	4	3	4	4	4	2
R_247YjAxRIgivgOC	1	1	1	1	1	2	1		2	2	78542	2					1	1	1	1	1	1		1	1	1	1	1	2	4	5	3	1	1	1	1	1	1	1	1	1	1	1	1	1	1	1	1	1
R_2X58Qsdl6tL5Hzm	1	2	1	1	1	2	1	2	2	2	78542	2					1	1	1	1	1	1	1	1	1	1	1	1	2	4	1	3	5	1	1	1	1	1	1	1	1	1	1	1	1	1	1	1	1
R_cUZgtfGgOtjrtYJ	1	2	1	2	1	2	2	2	2	2	39531	2			1			4	5	4	5	4	5	5	5	4	6	5	2	5	3	4	1		2				4		4	4	4	1	1	2	1	2	1
R_3fiyn1q9HG6ecP3	1	2	2	5	2	0		2	2	2	38655	2			1			4	4	2	3	3	3	2	2	2	2	4	1	5	4	3	2	3	2	3	3	3	3	3	3	3	4	4	3	4	4	4	3
R_2pRkIjpffhAahKC	1	1	1	5	3	0			2	2	23601	2			1			1	1	1	1	1	1	1	1	1	1	1	2	3	1	5	4	5	3	3	3	5	4	2	4	1	1	1	1	1	1	1	1
R_xnFu07Y2qFQIunn	1	2	3	5	5	2	2	2	2	2	2121	2			1			3	2	3	2	3	1	3	1	6	2	2	1	5	2	3	4	2	2			2	3	2	4	6	4	4	4	6	4	5	4
R_RWCfzEVi3oY0sqB	1	2	4	2	1	0		2	2	2	46406	2			1			6	5	5	4	6	5	5	5	5	4	6	1	2	3	4	5	3	4	3	3	3	3	3	4	4	2	2	2	3	4	3	4
R_pgaAfmnArsTQ3lL	1	1	1	4	3	0			1	2	10005	2			1			4	4	4	4	4	4	4	4	4	4	4	1	4	2	5	3	3	3	3	4	3	3	3	3	4	4	4	4	4	4	4	4
R_74l5bpp3lzPFFTz	1	1	4	3	6	0			2	1	80239	2			1			1	3	3	3	4	2	4	2	2	4	3	5	2	1	4	3	2	2	2	2	2	1	2	3	5	2	5	4	5	4	4	5
R_11ayEOrSrNXdG6m	1	1	2	2	1	0			2	2	60616	2			1			1	1	1	1	1	1	1	1	1	1	1	5	3	1	2	4	1	1	1	1	1	1	1	1	6	7	7	1	7	4	7	1
R_pgcgufYARl4cYkp	1	1	3	2	1	4	2		2	2	43213	2			1			4	5	4	4	4	4	4	6	4	4	4	2	3	1	4	5	3	3			4	3	2	3	4	4	4	5	4	4	4	4
R_2y9rZYb27eMBfph	1	2	4	2	3	1	1	2	1	2	61104	2			1			6	5	4	4	5	6	4	2	4	1	5	1	2	4	5	3	2	2	1	4	4	1	2	5	4	4	4	2	4	1	4	1
R_27x8Wx6NMOhxuEl	1	1	2	3	2	4	1		2	2	29169	2			1			1	1	1	1	1	1	1	1	1	1	1	2	1	3	4	5	5	5	5	5	5	5	5	5	6	6	6	6	6	6	6	6
R_1rrHPZZLcGMGgoq	1	1	1	2	2	0			2	1	11691	2			1			6	6	6	4	4	6	6	6	4	6	6	3	1	2	4	5	3	1	2	3	3	5	5	5	4	4	5	5	5	5	6	7
R_1CkXn33MhmSp1PE	1	1	3	2	1	0			1	2	19144	2			1			6	6	6	6	6	6	6	6	3	6	6	3	1	4	2	5	1	3	5	4	3	3	4	5	7	6	2	2	5	3	6	5
R_PLo4m0UPZjP9qjn	1	2	5	2	1	0		2	2	2	10030	2			1			6	2	6	4	4	5	2	2		2	2	3	5	2	4	1	1	1	1	1	1	1	1	5	5	3	5	2	5	6	5	1
R_22AfUgJcz2zj2AN	1	1	3	3	6	3	2		2	2	94601	2			1			3	3	3	2	1	4	4	4	3	4	3	1	2	3	4	5	1	1	1	3	1	1	1	4	6	4	5	3	5	4	3	1
R_2aM5pKWcUgQFimP	1	1	3	2	1	0			2	2	76119	2			1														4	5	3	2	1									7	7	7	7	7	7	7	7
R_dm2YobGIKLyowsp	1	2	5	3	2	0		2	2	2	77018	2			1			3	4	3	5	6	3	5	3	3	5	5	1	4	2	3	5	3	3	3	4	5	4	4	5	5	5	6	3	4	4	4	1
R_3EmRCelZ05Idhps	1	1	6	4	1	0			2	2	28215	2			1			4	4	4	4	3	5	4	4	5	3	3	5	2	3	4	1	1	1	1	1	3	4	3	2	6	7	4	5	3	1	1	4
R_3EzM0Wb85497cYg	1	1	1	3	1	2	2		2	2	21234	2			1			6	6	6	2	4	6	6	2	3	5	5	2	5	4	3	1	2	1	4	4	2	5	2	5	5	7	4	2	7	4	2	1
R_1DAnWfL9EYnpCVc	1	2	3	2	1	2	2	2	2	2	10452	2			1			2	1	3	3	1	1	1	2	2	1	1	5	2	1	3	4	3	1	2	5	3	4	1	2	2	2	2	2	2	2	2	2
R_3fq1YN6XYVnGuZi	1	1	3	2	1	3	1		1	1	35763	2			1			5	6	5	6	5	6	6	6	6	6	5	1	5	3	2	4	2	1	3	4	2	4	2	3	3	1	2	4	3	2	4	3
R_dgIxIeG9hpS6TId	1	1	3	3	2	3	2		2	2	6042	2			1			3	2	3	2	4	3	3	1	2	4	4	2	5	1	3	4	1	1	2	3	3	3	3	5	7	7	5	2	3	2	2	1
R_x5acmc6gJ04Ui9H	1	2	2	3	1	0		2	2	1	7018	2			1			5	5	6	5	5	5	5	6	3	6	5	4	5	2	1	3	1	1	2	2	2	2	1	1	3	2	3	3	3	3	3	1
R_11hI4ENWFwaAOOz	1	2	2	3	6	2	2	2	2	2	77707	2					1	5	5	4	2	4	3	6	6	5	5	5	2	5	4	1	3	2	1	3	2	2	3	3	5	4	5	3	3	4	5	4	3
R_24jWqcCoP7RzZRf	1	2	3	2	1	0		2	2	2	75051	2			1		1	6		1	1		1		1		3		3	1	2	5	4									7	7	7	6	7	1	7	7
R_27DX7LnWgJxCAqD	1	2	2	4	4	1	2	2	2	2	30043	2			1			3	3	3	2	3	3	2	2	3	3	2	3	5	2	1	4	2	1	1	1	2	5	2	3	6	6	5	4	4	1	1	4
R_2YnWUoz6LIYvsRL	1	2	3	2	1	2	2	2	2	2	72204	2			1			6	3	4	3	4	4	3	2	4	5	4	5	1	2	4	3	3	3		3	5	3	2	3	4	3	4	4	3	3	3	4
R_DOHayokErBeQzD3	1	2	2	2	4	0		2	2	2	75652	2			1			1	6	5	2	6	2	6	5	3	6	6	2	1	3	5	4	1	1	5	5	5	5	5	5	4	7	3	4	4	4	4	3
R_2zU9orWLxz908FZ	1	2	3	2	1	0		2	2	2	23607	2			1			2	1	1	1	2	1	1	1	1	1	1	2	5	4	3	1	2	1	1	1	2	1	2	1	2	7	4	3	2	2	1	2
R_tFZ68CtNLNedfmV	1	1	1	3	1	3	2		2	2	48624	2					1	6	6	6	3	6	6	5	2	5	6	5	3	2	5	4	1	1	1	1	1	3	5	4	2	7	7	7	7	3	4	2	7
R_3EtKE945v00NmBs	1	2	1	3	1	1	2	2	2	2	75181	2			1			1	1	1	1	1	3	1	1	1	1	1	5	1	3	4	2	1	1	1	1	1	1	1	5	7	7	7	7	1	1	1	1
R_2q2ccaWrJnoyN1a	1	2	4	5	6	1	1	2	2	2	35204	2			1			6	5	5	1	3	4	6	5	4	6	6	3	2	4	5	1	1	1	3	1	5	3	2	3	7	7	5	6	5	5	4	2
R_OCCh12cr1lajBf3	1	2	1	3	3	1	1	1	2	1	8104	2				1		6	4	5	4	5	6	6	5	5	3	5	2	4	5	1	3	4	3	4	5	5	5	5	4	3	1	4	2	2	4	4	4
R_1GIgeuN7VcAPMyB	1	2	3	1	1	1	2	2	2	2	15906	2	1		1			5			5	5	5	1	5		5	5	4	1	3	5	2									4	5	3	2	2	5	2	3
R_2c1lQbf6dZoAEol	1	1	3	4	4	4	1		2	2	30043	2		1			1	1	3	3	1	1	2	3	2	2	3	2	1	4	5	2	3	2	1	3	2	2	1	3	2	7	2	3	2	4	3	3	3
R_1DwGFRa7meGc7jd	1	2	4	4	2	1	2	2	2	1	75975	2			1			1	1	1	1	3	1	1	1	1	1	1	5	1	3	4	2	1	1	2	2	3	2	1	5	7	7	7	1	3	3	3	1
R_2ypFDltnhhIQHtI	1	2	2	5	4	1	2	2	2	1	75052	2					1	6	6	4	2	3	5	6	6	3	3	2	1	4	2	5	3	1	1	2	2	2	4	4	4	7	6	7	4	4	1	4	2
R_1gUfhJEG4pFBW5n	1	2	1	2	2	3	1	2	1	2	40342	2					1	4	5	6	4	6	6	6	5	3	4	6	1	2	3	5	4	1	1	3	3	5	4	3	3	1	1	2	6	4	3	6	5
R_1iszbryzgjTe46j	1	2	1	3	4	0		2	1	2	37615	2					1	5		6	2	6		5	3		1	4	5	1	3	4	2	5	4	3		2	5		1	7	2	4	1	5	6	6	3
R_1DCOGTLA1avAWvh	1	2	2	3	2	2	1	2	1	2	78572	2					1	1	1	1	1	1	1	1	1	1	1	1	5	3	2	1	4	2	1	4	2	4	3	1	4	5	4	2	4	4	3	4	4
R_5zDiTxldWofR2xj	1	2	4	2	4	0		2	2	2	93560	2					1	4	4	4	4	4	4	5	6	3	5	4	1	3	2	5	4	2	3			4	2	3	3	4	1	4	4	4	4	6	5
R_2YLCnLZ4UsmQaEz	1	2	3	3	4	5	1	2	1	1	6360	2					1	1	1	1	1	1	1	1	1	1	1	1	1	4	3	5	2	1	1	1	1	1	1	1	1	1	1	3	4	4	4	4	4
R_PSzd34MD3jtNZWV	1	1	5	1	2	3	2		2	2	79416	2	1					4	4	4	4	4	4	5	2	3	5	3	1	5	4	2	3	2	4	2	5	3	3	4	5	6	6	4	2	4	2	4	3
R_8Gt5IcQIXnCcK7n	1	2	2	3	4	1	1	2	2	1	48906	2					1	5	3	3	3	4	5	2	4	3	4	2	4	3	1	2	5	2	2	2	2	2	3	2	3	4	2	3	3	1	2	2	2
R_Av5EA8cXaeEqWat	1	2	1	2	2	0		2	2	1	79124	2		1				5	4	5	4	3	2	5	3	5	3	4	3	5	1	2	4	1	1	4	5	2	1	2	2	7	1	6	3	6	3	5	6
R_yTPZEeocqaBzqPD	1	1	6	4	3	0			2	2	17754	2					1	5	5	6	6	6	5	5	6	6	6	5	3	2	4	1	5	5	5	5	5	5	5	5	5	6	7	7	6	7	6	7	6
R_302GooXov5syLf5	1	1	5	3	4	0			2	2	22193	2		1			1	3	4	4	2	4	4	3	2	4	3	3	4	3	1	5	2	2	2	2	3	3	5	3	5	7	6	6	3	6	1	4	4
R_qCpg7zNU1hDuMZX	1	1	3	5	3	2	1		1	1	19002	2		1				2	2	2	2	2	2	2	2	2	2	2	5	2	4	3	1	3	3	3	3	3	3	3	3	4	4	4	4	4	4	4	4
R_3G3Tc3olStcZtZY	1	1	5	3	2	0			2	2	40047	2					1	4	5	4	3	3	5	3	2	2	3	3	3	1	2	4	5	1	1	2	1	2	2	2	3	5	5	4	4	4	4	4	4
R_dimP5EjCbWBig3D	1	2	1	2	1	1	2	2	2	2	92506	2		1				1	1	1	1	1	1	1	1	3	1	1	5	1	2	4	3	3	3	3	3	3	3	3	4	4	4	4	4	4	4	4	4
R_21GL9JPXAnOHufk	1	1	5	5	6	2	2		2	1	84058	2					1	2	2	4	4	4	5	2	2	5	3	2	3	4	1	2	5	1	1	1	1	2	3	3	1	6	6	4	6	4	2	2	6
R_cMSjJ82VGcp0Ued	1	1	2	3	6	1	1		1	1	89031	2		1				6	5	6	4	3	5	4	6	6	3	3	4	3	5	2	1	1	1	2	3	2	5	4	4	4	5	5	4	4	4	4	5
R_Q4WhrpKBVj9zJsd	1	2	5	4	2	0		2	2	2	87043	2					1	3	3	2	3	3	4	4	4	5	4	2	4	5	3	1	2	1	1	1	1	2	5	3	5	7	7	5	5	4	1	1	1
R_2zxdjaaYJsxuwDT	1	2	6	3	4	0		2	2	2	53149	2					1	1	5	4	1	3	6	1	4	3	4	2	2	1	3	4	5	1	1	1	1	1	2	1	1	6	4	6	6	5	4	3	4
R_dckuV8ZZBQA9NXr	1	2	5	2	4	1	2	2	2	2	21502	2					1	3	2	3	4	4	4	1	2	2	3	3	3	2	4	1	5	2	3	3	3	2	1	2	5	4	1	4	3	5	7	1	1
R_3oArVxR5SjrbRjf	1	1	4	3	4	0			2	2	10013	2		1				3	4	5	6	4	4	6	4	5	4	4	1	5	3	2	4	1	1	1	1	3	4	4	3	7	7	6	4	3	2	2	4
R_3nq74M2HEY5YG2P	1	2	5	3	6	0		2	2	2	96821	2		1				4	5	5	5	6	2	3	5	4	6	4	4	3	2	5	1	3	2	3	3	3	3	3	5	7	6	6	6	6	2	3	1
R_1JWu2DhouTrWYg4	1	2	6	3	1	0		2	2	2	31204	2					1	2	6	5	3	6	6	4	4	3	4	3	5	3	1	4	2	3	2	2	2	3	5	3	5	7	7	7	7	2	1	2	2
R_27kTC2UQmKxs0ED	1	2	5	1	1	0		2	2	2	67212	2					1	6	3	4	6	6	3	1	2	3	4	3	2	3	1	4	5	4	2	3		5	3	3	5	5	4	5	4	4	1	1	1
R_1QcoSmh8qMy2NfQ	1	2	5	3	2	0		2	2	2	99027	2					1	6	5	4	3	2	4	3	6	6	4	1	3	2	1	4	5	1	1	2	1	3	5	5	5	7	7	7	7	7	1	1	1
R_3Gs0lFy3CPMURN4	1	2	5	4	1	0		2	2	2	23434	2					1	2	5	4	2	2	2	4	2	1	2	3	4	3	2	5	1	1	1	1	3	3	4	3	5	7	6	5	6	4	3	3	2
R_1K8vgK35XjoNvKK	1	2	2	3	3	1	2	2	2	2	33716	2					1	2	1	2	3	4	3	2	2	3	2	2	1	2	3	4	5	2	2			2	2	2	4	5	4	4	3	5	3	4	3
R_TvZ7SjduW1cVS4V	1	2	5	3	1	0		2	2	2	33907	2					1	4	4	3	2	3	1	2	2	1	2	2	5	2	1	4	3	1	1	1	1	3	1	1	5	7	7	6	6	1	4	1	1
R_2AQIQwl7etWgIoq	1	2	5	5	4	0		2	2	2	30047	2					1	5	5	5	5	5	6	5	3	6	4	5	2	1	3	5	4	1	1	1	3	2	4	4	3	7	7	7	5	4	1	1	4
R_1K9fRnaC02vRQ54	1	2	5	4	3	0		2	2	2	46052	2					1	4	4	6	6	1	1	6	6	5	4	6	5	2	1	4	3	5	5	5	5	5	5	5	5	4	4	6	5	7	5	6	7
R_22mMPjiT2xPSaxN	1	1	5	5	6	0			2	2	15022	2					1	6	6	3	2	4	2	6	6	2	6	6	5	1	2	4	3	2	2	1	4	4	1	1	5	6	6	6	6	5	2	6	4
R_BKz8ruIQcy2ddUB	1	1	5	4	5	3	2		2	2	70810	2					1	2	1	3	2	4	2	1	2	1	3	3	3	4	5	1	2	1	1	1	1	1	1	1	1	1	1	7	1	7	4	4	7
R_2CP1OnwiHXSbaRn	1	1	1	2	2	0			1	1	45040	2		1				2	3	6	1	3	2	2	4	2	1	6	5	3	1	4	2	1	4	3	2	2	2	2	2	3	3	3	2	1	1	4	3
R_3mdSgR6kHk1uCoo	1	2	5	2	1	0		2	1	2	73463	2					1	3	5	4	4	5	4	5	3	5	4	3	3	1	2	5	4	1	1	4		3	3	2	5	7	7	2	3	4	4	4	1
R_2TZTzAoLW67dWaY	1	2	6	3	1	0		2	2	2	18702	2					1	6	6	6	6	6	6	5	6	6	5	5	5	4	3	2	1	2	2	2		2	2	2	4	4	6	4	4	5	5	3	3
R_273RQuYeEBr8sQg	1	2	5	2	3	0		2	2	2	28425	2					1	6	6	5	6	6	4	6	6	4	6	6	1	2	3	4	5	1	1	4		3	2	2	5	7	7	4	5	4	4	1	1
R_3suZ0FulOABx0o6	1	1	6	3	1	0			2	2	62234	2					1	1	1	1	1	1	1	1	1	1	1	1	5	4	3	2	1	1	1	1	3	2	3	3	3	4	4	5	4	5	5	5	4
R_2aJEcmDBDcYCdO6	1	2	6	3	3	0		2	2	2	32792	2					1	6	3	4	2	2	5	2	3	4	3	4	5	3	1	2	4	1	3	1	2	2	2	3	2	4	4	4	4	4	4	4	4
R_1LG5ZbRznkRSirW	1	2	5	2	2	0		2	2	2	34715	2					1		6		1	5	2			3	5	6	5	2	3	4	1		4						3	4	5	3	6	4	6	5	4
R_1jiwVim1EFz3llM	1	1	5	3	3	0			2	2	37174	2					1	2	3	2	3	5	3	2	3	5	4	4	1	3	2	5	4	1	1	1	1	3	5	5	1	7	7	7	7	5	2	2	7
R_O9Y1wiNk7XdCglb	1	1	5	2	2	0			2	2	14901	2					1	5	5	4	4	4	5	6	5	4	4	4	2	3	1	4	5	1	1	1		3	4	3	4	6	6	5	4	3	3	3	4
R_3g2g2sAniz80BoP	1	2	6	2	1	0		2	2	2	33525	2					1	1		3	4	4	3	2	2	4		2	5	4	2	1	3		1				4			6	7	4	4	4	1	3	3
R_2tgUkfRO0FmHC9G	1	1	5	3	2	0			2	2	80918	2					1	3	4	3	3	2	1	3	4	1	3	2	1	2	3	4	5	1	1	1	1	2	2	2	2	4	4	4	4	4	4	4	4
R_esrXYDRQpEe0lVv	1	2	5	2	1	0		2	2	2	63121	2					1	6	3	3	6	6	6	6	4	2	5	6	3	1	5	4	2	1	1				3	4	5	7	7	4	4	7	4	4	1
R_2CWkvBb5vGPL4El	1	2	6	3	3	0		2	2	2	27863	2					1	4	4	4	4	4	5	1	3	4	4	4	5	4	2	3	1	2	2	2	2	2	2	2	2	3	3	3	3	3	3	3	3
R_3nAYrZJLTaWH93l	1	2	5	2	1	0		2	2	2	45863	2					1	5	3	5	3	2	6	3	1	3	3	2	2	4	5	3	1	1	1			2	1	2		5	4	4	4	3	2	2	1
R_OfbXk8hL7BGOPAJ	1	2	5	2	3	0		2	2	2	29588	2					1	3	5	4	6	6	4	2	3	4	3	3	4	1	5	2	3	1	1	2		3	3	3	4	6	6	5	2	3	2	2	1
R_1dfQfS5TxYDtwCG	1	1	5	3	2	1	2		2	2	84770	2					1	4	2	3	3	4	4	2	3	1	4	3	1	3	2	5	4	3	1	2	2	2	2	2	2	1	1	4	4	7	4	4	6
R_d5TCYxPTXEdR8bL	1	1	6	5	6	0			2	2	92037	2					1	2	2	3	3	3	4	4	4	3	4	2	2	5	4	1	3	2	1	2	2	2	2	3	2	5	4	4	4	5	4	4	4
R_BFj2r2tAgOtKs3n	1	2	5	3	1	2	1	2	2	2	32209	2					1	2	3	3	4	3	4	2	3		3	2	1	2	3	4	5					4				3	3	3	4	5	5	4	6
R_2dEoEPFuQJE8eye	1	1	6	4	5	0			2	2	46637	2					1	1	1	1	1	4	1	1	1	1	1	1	2	3	1	4	5	1	1	1	2	2	2	2	3	4	4	4	4	6	4	6	4
R_1DBy0W8lBwOAH74	1	2	5	4	3	0		2	2	2	17042	2					1	6	4	6	5	5	6	4	5	5	6	5	1	3	2	4	5	1	1	2	2	2	5	3	3	5	5	4	4	4	1	3	4
R_1ONNviQF2Q47GeP	1	1	6	3	2	0			2	2	31088	2					1	5	6	5	5	4	5	6	6	4	5	4	5	3	2	4	1	3	3	3	4	5	2	4	5	7	7	5	6	4	4	3	5
R_1n3IaMjG1uORcmG	1	2	6	2	1	0		2	2	2	34952	2					1	2	1	1	2	1	1	1	1	2	1	1	2	3	4	1	5	2	2	1	1	3	2	2	2	1	3	1	1	2	2	2	1
R_3NPqaPnS9SBPNTj	1	1	6	2	3	3	2		2	2	12054	2					1	1	1	3	3	3	3	1	3	2	1	1	1	4	2	3	5	1	4	3	3	2	5	2	5	6	5	4	4	4	1	3	1
R_2zp7YY83YWUAWvg	1	2	6	2	2	0		2	2	2	75452	2					1	5	6	5	5	5	5	5	6	6	6	5	3	2	1	4	5	1	1	2	2	2	4	3	3	6	7	5	5	5	1	1	2
R_1eK361b0VQnCV7g	1	2	5	3	4	0		2	2	2	29505	2					1	6	6	6	6	6	6	6	6	6	6	6	3	1	4	2	5	2	1			2	4	2	5	4	4	1	3	2	6	2	7
R_2rZbP814XjJ4car	1	1	5	2	1	0			2	2	11220	2					1	4	5	3	5	5	4	3	3	4	4	4	4	3	1	2	5	1	4	5		3	4	2	3	4	4	3	2	4	3	4	3
R_1k0MoCuGQrPwlba	1	2	5	3	2	0		2	2	2	89128	2					1	5	2	2	6	2	1	2	4	2	2	2	2	1	3	5	4	5	3	5	5	5	5	5	5	7	6	6	4	4	4	4	2
R_3NQVCUiif6EFt42	1	2	5	2	4	3	2	2	1	1	43213	2					1	6	5	6	2	5	1	5	1	5	6	2	2	4	3	5	1	2	1	1	2	5	5	1	5	7	7	7	4	6	5	2	1
R_2BbKYPWT10uJZKJ	1	1	5	4	2	0			2	2	43215	2					1	5	3	5	5	3	5	5	5	3	5	5	3	2	1	4	5	3	2	3	3	3	3	3	3	5	5	5	5	5	5	5	5
R_bJ9A3tDM4bXGjW9	1	2	6	4	4	0		2	2	2	11767	2					1	2	3	3	2	4	4	3	4	5	4	3	3	5	2	1	4	1	1	1	2	2	3	2	2	6	6	6	6	4	4	3	4
R_5cJAMVLV36N86Jj	1	1	2	2	1	0			2	1	55119	2		1				5	1	6	5	6	6	6	6	5	6	6	1	5	3	4	2	5	3	5		5		5	5	6	5	4	6	6	4	4	7
R_2qagPwgKh6x2uTX	1	1	5	3	1	0			2	2	16145	2					1	4	6	4	5	6	6	6	6	3	5	6	2	4	1	3	5	1	1	1	1	2	5	4	5	7	7	7	7	4	1	4	3
R_02raYO6QBiHio3D	1	1	5	3	2	0			2	2	37187	2					1	4	4	4	4	4	4	4	4	4	4	4	2	4	5	3	1	2	2	2	2	2	2	2	4	4	4	4	4	4	4	4	4
R_42hDlX6vsuIiFAl	1	2	5	2	2	0		2	2	2	40336	2					1	6	5	5	3	6	5	5	2	5	6	2	1	4	5	2	3	2	1	1	1	2	3	2	5	7	7	7	6	6	3	5	5
R_1n3FHFyJnJx2Sct	1	2	5	2	1	0		2	2	1	91977	2					1	6	6	6	6	6	5	6	6	6	6	6	3	5	4	2	1	1	1	1	3	1	2	2	5	7	5	7	4	3	3	3	1
R_33kcU8RFnosBppX	1	1	5	3	2	0			2	2	76135	2					1	3	4	3	2	5	2	1	4	2	4	4	1	3	2	4	5	1	3	2	2	3	3		4	6	6	5	4	5	4	5	3
R_4V3lWxjDkE1Brvb	1	1	5	2	2	0			2	2	11361	2					1	5	5	5	5	4	6	5	5	4	5	4	1	4	2	3	5	3	1	3	3	3	4	3	3	4	6	3	3	4	3	4	3
R_2QLp533KFY6k84U	1	2	6	5	4	0		2	2	2	25526	2					1	5	6	5	5	3	6	6	5	3	6	3	4	2	5	3	1	3	1	1	1	4	2	3	5	7	7	7	7	4	1	2	1
R_3g1UlJMDzk7cLzk	1	2	6	3	1	0		2	2	2	32179	2	1				1	5	5	4	3	6	5	3	3	3	4	3	2	1	4	3	5	1	1	1		3	4	4	3	7	7	7	4	6	2	2	2
R_2QzfnH03MEPjWrs	1	1	5	3	4	0			2	2	60194	2					1	1	3	4	3	2	2	1	1	1	3	3	2	3	1	5	4	1	1	1		3	3	3	4	7	7	4	4	3	3	3	1
R_1BNTBwXpRZzaDIt	1	1	5	1	1	0			2	2	65265	2					1	4	4	2	4	5	2	3	3	2	5	3	1	2	5	3	4	1	4	3	3	3	2	2	4	7	6	2	4	2	2	2	1
R_3qkG9Y9niImILom	1	2	5	3	1	0		2	2	2	52404	2					1	6	5		6	6	6	5	6	5	5	6	3	2	1	4	5	4	3	2	4	4	5	4	5	6	7	6	7	4	3	4	3
R_3HGow9mQ6Gv094V	1	1	5	4	4	0			2	2	92646	2					1	1	1	1	2	2	1	2	2	1	2	2	1	2	3	5	4	1	1	1	1	1	1	1	1	2	4	4	4	7	7	7	7
R_3R2hGQzXqA0vazG	1	2	5	3	2	3	1	2	2	2	27295	2					1	3	3	4	3	3	4	2	3	3	4	3	5	1	4	3	2	1	1	1		3	3	3	4	7	5	4	7	4	2	4	4
R_1hQiFiLGT7ssxXw	1	1	5	2	2	0			2	2	11782	2					1	2	4	3	2	4	3	1	2	3	2	2	5	1	2	3	4	1	2	2	2	2	3	3	2	7	6	7	4	4	1	1	1
R_1mRE0b7L89tGROo	1	2	5	2	4	0		2	2	2	58501	2					1	1	3	2	4	3	4	2	2	5	4	2	1	2	3	4	5	3	3	2	1	4	3	4	4	7	7	7	7	4	5	4	3
R_3CBMQ5uGobipYnQ	1	2	6	3	2	0		2	2	2	17601	2					1	2	4	2	3	4	2	1	2	1	3	2	5	2	4	1	3	1	1	2	2	2	2	2	3	5	5	2	5	4	4	3	2
R_6QmyvLK5L5j7MBj	1	2	5	2	1	2	2	2	2	2	44432	2					1	2	1	2	1	2	2	3	2	2	1	3	1	4	2	3	5		1	4	4	2	4		5	5	4	4	4	4	2	4	2
R_1isnSlHaK38wO70	1	1	5	2	1	0			2	2	32966	2					1	6	6	6	6	6	6	6	6	6	6	6	5	4	3	1	2	1	2	3	5	2	5	2		6	7	2	4	3	2	1	1
R_tXHRX1koVEWuy7T	1	1	5	3	3	0			2	2	63857	2					1	2	2	2	3	4	4	2	2	3	2	3	5	3	2	4	1	1	1	1	3	2	3	2	3	7	7	7	5	2	3	3	3
R_1r8IZqy3nyNAZ7o	1	1	5	2	3	0			2	2	48039	2					1	1	3	3	2	3	4	2	2	2	4	3	4	2	3	5	1	1	1	1	1	2	3	3	2	6	7	5	4	5	1	3	2
R_sh6EkT1Unbs9NQJ	1	1	6	3	6	0			2	2	11375	2		1				2	2	3	4	3	3	2	3	4	2	3	4	5	1	2	3	2	1	3	2	3	4	3	4	5	5	4	5	4	3	4	4
R_1Ok7Q0xnyXaxSHs	1	2	5	4	1	0		2	2	2	37207	2					1	3	1	3	3	2	2	2	2	2	3	2	4	3	2	1	5	1	3	1		4	2	1	5	5	2	3	4	2	1	2	1
R_279xNl9NtFj1g6X	1	2	5	3	5	0		2	2	2	48430	2					1	5	6	3	4	2	6	4	5	5	4	3	5	1	3	2	4	1	1	2	1	3	5	4	3	7	7	6	7	4	1	1	1
R_VO3DUHXXgP5RAkN	1	1	5	2	1	0			2	2	34990	2					1	4								3		3	5	2	1	4	3	1	1	2	2	2	1	2	4	4	4	4	4	4	4	4	4
R_r8TqEgWjJSW2tqh	1	2	5	2	2	0		2	2	2	46165	2					1	6	5	4	4	5	5	4	4	3	6	2	1	2	3	4	5	1	1	1	2	4	4	4	5	6	6	5	6	4	3	4	1
R_1MTWmHjPtO0bgJj	1	2	6	2	2	0		2	2	2	78233	2					1	5	6	5	4	4	5	6	6	4	5	5	5	1	2	4	3	1	1	2	2	3	4	4	3	7	7	6	4	4	1	2	3
R_yEFaybwvtVGEZPj	1	1	5	4	6	1	2		2	2	48176	2					1	1	4	3	6	5	6	4	1	2	3	2	5	3	1	2	4	1	1	1	1	5	5	5	4	7	7	7	7	1	1	1	7
R_2zTLItgDRNncsCN	1	2	5	2	1	0		2	2	2	54401	2					1	4	5	3	5	4		4	5	1	6	2	5	4	2	1	3		1		2	3	2	4	5	4	4	4	5	4	6	6	4
R_115VAYCtNTpC7Ty	1	1	6	4	6	0			2	2	15232	2					1	4	4	4	4	5	5	5	4	5	5	5	1	2	3	5	4	1	1	1	1	1	3	2	2	5	5	5	5	5	3	3	3
R_1CjrqRhOCFG4fRE	1	2	6	5	1	0		2	2	2	27107	2					1	3	3	4	3	4	2	4	4	2	4	3	4	1	2	5	3	3	3	3	3	3	3	3	3	5	5	5	5	6	6	6	4
R_bqtvnYQOtRgIO9H	1	2	5	1	1	0		2	2	2	2895	2					1	3	5	1	3	1	4	5	4	2	2	1	3	2	1	4	5	1	1	1	1	4	1	1	1	6	6	4	1	4	3	2	1
R_Do6DWnxzKpA9b1v	1	2	6	4	2	0		2	2	2	1970	2					1	4	6	5	3	3	6	5	5	6	4	4	2	4	3	1	5	1	2	1		2	2	3	4	5	4	7	6	1	2	3	1
R_eWncELBC9jm4bW9	1	2	5	2	3	1	2	2	2	2	34983	2					1	2	6	6	4	5	6	6	3	6	5	3	1	4	2	3	5	4	2	4		4	4	4	5	7	7	4	4	1	1	1	1
R_1K9CapRqS5zxdQ4	1	2	5	4	2	0		2	2	2	49002	2					1	6	5	6	6	4	5	6	5	6	5	4	2	4	1	5	3	1	1	1	3	3	4	5	5	7	7	7	6	1	1	1	1
R_1FD7pfJyv5GDth0	1	2	6	3	4	0		2	2	2	63011	2					1	6	6	6		2	6	5	1	6	1	1	3	2	1	4	5	1	1	1			5	5	5	7	7	7	4	4	1	1	1
R_3exWR3ATkx5K4pn	1	2	5	3	2	0		2	2	2	83318	2					1	4	6	5	4	4	5	4	5	5	4	5	3	2	5	4	1	1	3	2		3	3	2	5	6	5	3	4	4	3	4	2
R_2q30XI9cviERxze	1	1	5	3	2	2	1		2	2	43420	2					1	5	4	5	1	6	3	3	4	4	2	4	5	1	3	2	4	1	1	1	1	1	1	2	5	4	4	4	4	4	4	4	4
R_1DJaOTgfxdRbC8e	1	1	5	3	3	0			2	2	12458	2					1	4	5	4	6	6	6	6	6	6	6	6	2	5	1	3	4	2	1	2	5	5	5	5	5	6	5	5	5	4	1	2	1
R_2OMtsL9MQ2dI4Ep	1	2	6	3	5	0		2	2	1	77486	2					1	2	6	4	5	2	4	5	3	4	4	6	1	4	3	2	5	2	1	4	5	3	4	5	5	7	7	7	5	5	2	4	4
R_WpQxUhqZS5qN77r	1	1	5	4	5	0			2	2	75044	2					1	3	3	4	3	3	3	4	4	4	3	4	3	1	5	4	2	1	1	1	4	4	4	4	5	7	7	7	5	5	2	3	4
R_2axApWzvl3TKu8w	1	2	5	2	2	1	2	2	2	2	61422	2					1	3	4	4	4	4	2	3	3	3	2	2	1	4	3	5	2	1	3		2	2	1	2	2	6	5	3	5	3	2	4	4
R_2SerdilFwtsz3LA	1	2	5	5	6	1	1	2	2	2	12144	2					1	6	5	6	4	6	4	4	6	6	5	4	3	2	4	5	1	1		1	5	3	3	3	5	7	7	4	4	4	1	3	1
R_3PiER5E2sUyaIIV	1	2	6	2	1	0		2	2	2	25661	2					1	6	6	6	3	5	6	6	4	3	5	4	5	3	2	4	1	2	3	3	2	2	3	3	4	5	5	4	4	5	5	5	2
R_1OqxCGrGPuiS0yY	1	1	5	4	3	0			2	2	89436	2					1	1	3	3	3	2	5	1	4	4	3	2	3	2	1	4	5	1	1	1	1	2	2	2	2	7	6	4	6	3	4	3	6
R_1z6jOAJStjct6iR	1	2	5	3	1	0		2	2	2	13809	2					1	5	5	5	5	5	5	5	5	5	5	5	1	4	2	3	5	1	1	1	1	2	3	2	5	7	7	7	7	4	1	1	1
R_03ALFL6brwzeEbn	1	2	5	5	4	0		2	2	2	13850	2					1	4	4	4	3	4	5	3	4	4	4	4	2	1	3	4	5	2	1	2	2	2	3	2	3	7	7	6	6	4	2	3	4
R_12z2txGFFBcfCHQ	1	2	6	2	1	0		2	2	2	13601	2					1	6	6	6	6	6	6	6	6	5	5	6	1	2	5	3	4	2	2	2	4	5	2	4	5	3	3	2	3	4	3	4	1
R_PA0CZ0ZlVJlBKdX	1	1	5	4	4	0			2	2	60047	2					1	1	1	2	1	2	2	3	2	1	2	2	3	2	4	5	1	2	3	3	3	3	2	2	3	6	6	6	5	6	5	5	6
R_byjD5hc2Vpq6XbX	1	2	5	3	2	0		2	2	2	71852	2					1	6	3	3	6	6	6	6	4	6	6	6	2	1	4	3	5	2	1	3	3	2	3	2	5	7	7	5	5	7	2	4	1
R_2dQtx072viVUv9M	1	2	5	2	1	0		2	2	2	60804	2					1	5	6	5	4	5	5	4	6	2	5	5	1	3	5	2	4		2						4	5	4	4	2	4	4	4	6
R_246onHQ87UP3kE0	1	2	5	3	3	0		2	2	2	86047	2					1	6	6	5	5	4	6	6	5	4	5	5	4	1	2	3	5	1	1	2	1	3	4	4	5	7	4	3	7	2	3	1	1
R_3DkzxrRHfXQTz6S	1	2	5	3	1	1	2	2	2	2	99820	2	1					1	2	1	1	1	4	2	1	1	1	1	3	1	2	5	4	1	1	1		2	1	3	3	7	6	4	2	2	3	1	1
R_2VOaJ8lAjZulH65	1	2	5	2	2	1	2	2	2	2	27017	2					1	5	5	4	3	5	5	3	6	4	4	4	5	3	2	1	4	1	1	4	2	3	3	3	5	5	6	4	4	4	3	3	4
R_1P0fqLQMajltVjJ	1	1	5	1	1	0			2	2	47708	2					1	6	6	6	4	4	6	6	6	4	6	6	3	2	1	4	5	5	2		5	5	4	4	5	7	7	4	3	3	2	3	1
R_2YtZPnjziRRhikc	1	2	5	3	4	0		2	2	1	48414	2					1	5	5	5	3	4	6	6	3	3	4	3	3	4	2	5	1	1	1	1	1	2	4	2	4	7	7	7	7	4	1	2	4
R_bDZFJ4U4ptNpvB7	1	2	6	3	1	2	2	2	2	2	2632	2					1	6	6	6	5	6	2	6	2	5	6	5	4	2	3	5	1	1	1	1		2	5	3	4	5	5	5	4	4	1	3	1
R_22wRdplV3rzfcIt	1	1	5	2	4	1	2		2	2	65265	2					1	2	6	3	6	6	1	2	4	6	6	1	5	2	1	3	4	3	4	5	5	5	4	5	5	7	7	7	1	6	1	7	4
R_3JL44TSJTGi70FY	1	2	5	3	2	1	2	2	2	2	13165	2					1	2	4	4	5	4	5	2	3	4	4	3	2	1	3	4	5	1	1	2	2	2	3	2	3	6	6	5	4	3	1	3	1
R_e9gVuh95PJiKCPv	1	2	5	4	2	0		2	2	2	62612	2					1	6	5	5	6	6	6	5	6	5	4	4	3	4	2	5	1	3	3		2	3	3	3	5	7	7	7	7	2	1	2	6
R_73aDVO1f9nSoE13	1	1	6	2	3	0			2	2	29732	2					1	5	3	5	3	3	5	4	2	2	4	1	3	2	1	4	5	2	2	2	2	3	4	1	3	7	7	4	5	4	2	3	4
R_2SqKiz2loFGPxt7	1	2	5	2	1	2	2	2	2	2	18072	2					1	3	4	3	3	2	1	3	1		4	1	1	4	2	3	5	3	3			5	3	3	5	7	7	4	4	4	4	4	1
R_2QxOJ9ddu4Kh25c	1	2	5	3	2	0		2	2	2	74056	2					1	6	6	5	4	4	6	6	6	4	6	5	2	5	3	1	4		1			1	3	2		4	4	4	4	4	4	4	4
R_1jOJJzHytVC4fXI	1	1	5	4	4	1	2		2	2	15219	2					1	4	4	3	5	4	5	2	3	2	4	1	5	2	4	3	1	3	4	1	1	3	3	2	2	3	3	7	5	7	6	6	7
R_6FE2BoE9UkELmkF	1	1	6	5	2	0			2	2	83404	2					1	2	3	2	1	1	3	2	3	1	2	1	3	2	1	4	5	1	1	1	1	1	2	2	1	5	4	5	5	5	4	4	5
R_1Nt4RHJsBQqxeAJ	1	1	6	4	2	0			2	2	99224	2					1	2	3	3	3	3	3	2	3	3	2	2	5	1	4	3	2	1	1	2	1	2	3	2	2	5	5	5	5	4	3	3	5
R_2Et7Egi71vLbeLN	1	1	6	2	5	0			2	2	94553	2					1	1	3	1	1	2	1	1	1	2	2	1	4	5	3	2	1	1	1	2	2	2	2	3	4	4	4	4	4	4	4	4	4
R_2OHE8wNRGLWDmzP	1	2	5	2	2	0		2	2	2	35179	2					1	5	5	6	5	5	5	5	5	3	5	5	3	2	1	4	5		2			2		2	5	5	4	6	4	5	5	5	2
R_32XZ4JCX7O3PSJD	1	1	5	3	3	0			2	2	78758	2					1	5	5	6	5	4	3	4	6	6	2	4	3	1	2	4	5	1	1	1	1	1	2	3	3	7	7	5	5	4	3	2	2
R_3CW8ur9so0usWXW	1	2	5	4	1	0		2	2	2	85746	2					1	6	4	4	6	4	6	5	4	4	5	5	1	2	3	4	5		1			3	2	2	4	7	7	7	6	5	5	3	3
R_3t65v3Hgst7hqrD	1	1	5	3	3	0			2	2	89015	2					1	5	4	5	6	2	3	4	5	6	4	2	5	1	3	4	2	2	3	3	4	3	4	3	5	7	7	5	5	2	1	1	6
R_2dAMQAc3QqafauB	1	1	5	3	1	0			2	2	35758	2					1	6	3	5	4	5	5	3	3		4	3	3	2	4	5	1	1	1	1	1	1	3	4	3	7	6	7	7	5	4	6	6
R_1GB21FKkPcVgAT1	1	2	5	2	1	1	1	2	2	2	44266	2					1	4	6	5	4	3	6	6	3	1	4	5	1	5	2	4	3	2	2		4	2	2		5	7	6	4	1	2	4	1	1
R_2BsXpFF8BesrNI4	1	2	1	2	2	0		2	2	2	76522	2		1				4	4	5	4	5		3		6	6	4	5	3	4	2	1	4		3	4	5	3	4	5	2	2	3	4	3	2	1	4
R_xbmuFGqEL73t1pD	1	2	6	3	3	0		2	2	2	19901	2					1	4	5	5	5	5	5	6	6	4	4	4	3	2	4	1	5	1	1	2	2	3	4	4	5	7	7	4	6	4	4	1	2
R_3kcx0YBiQg3m33L	1	1	5	2	3	0			2	2	28025	2					1	4	3	3	3	4	2	3	3	3	3	1	1	3	2	4	5	1	1	2	1	3	3	3	3	7	6	6	6	3	2	3	3
R_xf4Anc12exf1A2d	1	2	5	3	2	0		2	2	2	46373	2					1	5	6	5	4	4	5	5	6	6	3	5	2	1	5	4	3	5	5	5	4	5	5	4	5	7	7	7	7	7	7	7	7
R_DiQiKzUPPsRdu9j	1	2	5	4	6	0		2	2	1	10804	2					1	2	4	4	2	2	2	3	3	3	4	2	3	2	4	1	5	1	1	2	2	2	5	3	3	6	6	6	6	4	2	2	2
R_XMumpWSRYD0drbj	1	2	5	5	6	1	2	2	2	2	77005	2					1	1	2	4	3	3	1	3	4	1	5	4	3	2	1	5	4	3	2	1	1	2	2	2	1	3	1	5	5	4	3	4	5
R_2403AYk2b8Al3sv	1	2	5	5	2	0		2	2	2	60123	2					1	4	6	6	6	6	2	3	5	6	4	4	4	3	2	1	5	1	1	1	1	2	5	5	2	7	7	7	7	4	1	1	1
R_1l4d25BVvgLpAmg	1	2	6	5	6	0		2	2	2	30075	2					1	4	4	4	5	3	3	2	3	5	4	3	5	3	4	2	1	2	1	2	2	1	4	3	4	5	7	4	4	4	2	2	2
R_1NfZXAJ0UfYnhkE	1	1	6	3	2	0			2	2	47356	2	1				1	3	3	4		6	4	5	3	4	4	3	4	1	2	3	5	1	1	1	1	3	5	4	5	6	6	4	4	5	7	7	7
R_3MrhUFup4qVDukW	1	2	5	4	2	0		2	2	2	32708	2					1	4	4	4	4	3	3	3	4	2	4	3	2	5	4	1	3	1	1	3	3	2	2	2	2	4	4	5	4	5	5	5	5
R_2SBRuv1HZCy31id	1	2	5	5	5	0		2	2	2	60924	2					1	4	4	2	2	5	5	5	5	5	5	2	2	5	4	1	3	2	2	2	2	3	3	5	5	6	6	6	4	6	6	6	6
R_ugIydV6csBfsFhL	1	2	5	3	5	0		2	2	2	60107	2					1	6	3	5	3	3	6	5	6	2	4	3	1	2	3	4	5	1	1		2	4		2	5	5	5	4	4	4	3	4	1
R_25REkrSoXBzmm7C	1	1	6	3	1	0			2	2	73118	2	1				1	1	1	1	1	1	1	1	1	1	1	1	5	2	3	4	1	1	1	1	1	1	2	2	3	4	3	4	1	2	1	1	3
R_YSoi1qGislxkTvP	1	1	5	2	3	0			2	2	92065	2					1	6	5	5	4	4	4	4	4	4	4	3	3	5	4	2	1	2	2	4	4	3	5	4	5	4	4	4	4	4	4	4	4
R_dgrVbrGekoCyJ9L	1	1	6	1	6	0			2	2	60563	2					1	1	2	4	1	2	4	1	3	1	2	3	4	1	2	3	5	1	3	1	1	2	1	1	1	7	7	4	4	4	1	4	2
R_aaeYJ43xa5ECZjz	1	2	5	2	1	1	2	2	2	2	16301	2					1	4	6	5	4	4	5	5	6	3	4	4	5	3	1	2	4	4	2			4	3	3		4	4	4	4	4	4	4	4
R_2wKR1jlxfnHRy4h	1	2	5	3	3	0		2	2	2	27370	2					1	4	3	2	3	3	4	3	4	2	3	4	1	4	2	3	5	2	1	1		2	3	2	4	7	7	7	4	3	3	3	1
R_1FhKAKsKJqLvLoX	1	2	5	2	2	0		2	2	2	48134	2					1	5	4	4	4	4	4	5	6	4	6	3	1	5	3	2	4	2	2	4	3	4	3	4	5	4	4	4	5	5	4	4	6
R_9Eli74WG1ZxDNSh	1	1	5	3	1	0			2	2	87901	2					1	5	5	5	4	2	5	6	4	6	4	4	4	5	3	2	1	1	1	1	1	4	5	5	5	7	7	7	7	1	1	1	1
R_ulhRzshz0q1Iglr	1	2	6	2	2	0		2	2	2	96815	2		1				5	6	6	5	5	4	6	6	4	6	5	4	3	2	1	5		4				3		5	6	5	4	4	4	4	4	4
R_vVUtdqjdRuOe1YB	1	1	6	5	6	0			2	2	23693	2					1	6	5	6	4	5	5	6	6	4	5	4	2	3	1	4	5	1	1	1	2	3	4	4	5	7	7	5	5	6	4	3	5
R_D5KiNTntKUHaebv	1	2	5	5	6	2	1	2	2	1	14617	2					1	6	6	5	5	6	6	6	6	5	4	6	1	2	3	4	5		3	2	4	5	5	4	5	7	4	6	4	2	2	1	1
R_3HUK6DAuBtbVbsX	1	1	5	4	3	0			2	2	92618	2					1	2	2	2	2	2	3	2	2	1	2	2	1	2	3	4	5	1	1			4	3	3	5	5	5	5	5	4	4	4	5
R_2SerYHqEFuXotjf	1	1	3	4	3	0			2	2	24301	2					1	3	3	4	2	4	1	2	2	4	4	1	5	3	4	2	1	1	1	1	4	2	3	2	4	7	7	7	4	7	1	1	1
R_1jiZQkVlRZgSeLN	1	2	6	2	2	0		2	2	2	19135	2					1	4	6	4	4	5	5	3	3	3	6	4	2	3	4	5	1	5		5		4	3		5	7	7	6	4	7	7	6	4
R_1HbDlxQIkrg3KMh	1	2	6	3	1	0		2	2	2	8757	2					1	5	5	6	6	5	6	4	4	6	6	5	3	1	2	5	4	1	1	1	1	2	5	2	4	7	7	6	5	3	1	2	3
R_23Uk0Wzss7S8DSW	1	2	4	4	6	0		2	2	2	94108	2					1	4	6	6	6	4	5	6	6	6	6	4	2	4	3	5	1	1	1	1	2	4	5	5	3	7	5	5	5	3	1	1	4
R_24Bpm9GiOk4VaD0	1	2	5	3	6	0		2	2	2	46142	2					1	4	4	3	3	2	5	4	3	1	3	3	4	2	1	3	5	1	2	1	1	1	1	1	3	4	1	4	4	4	6	4	2
R_3p3I6zpw2IjAPBT	1	1	5	3	1	0			2	2	84094	2					1	3	3	3	2	3	1	3	2	3	2	2	4	2	5	3	1	1	2	3	2	3	3	3	3	7	7	2	3	3	3	2	3
R_25tkIP714wnNoYJ	1	2	5	2	1	0		2	2	2	75860	2					1	4	4	3	2	5	5	3	4	2	5	4	4	5	1	3	2	1	2	1		4	2	3	5	7	5	7	7	5	2	6	4
R_1gI8H107tGaqigd	1	2	6	4	1	0		2	2	2	21060	2					1	6	5	6	5	6	6	5	6		6	6	1	3	2	5	4	2	4	3	3	4	4	4	5	7	5	6	4	6	6	6	5
R_3G2mhJv4ThU2Zsc	1	2	6	2	2	0		2	2	2	42420	2					1	6	3	4	4	4	4	3	4	3	5	4	5	1	4	3	2	1	1	1	1	1	2	1	2	6	5	5	4	4	4	4	5
R_3F2x0DDz9w7Zvuq	1	2	5	2	1	0		2	2	1	48166	2					1	6	6	5	4	5		5	5	6	6	5	2	1	3	5	4	3	3	5	4	3	5	4	4	7	5	5	4	4	7	6	7
R_2XnaXWeHGKGWbzq	1	1	5	3	6	0			2	2	92064	2					1	1	2	2	2	2	3	2	4	2	3	1	4	3	1	2	5	1	1	1	1	2	2	2	3	5	4	4	4	6	5	5	6
R_dp2BuTddu5ZeX73	1	2	5	2	1	0		2	2	2	44820	2					1	3	1	2	3	3	4	3	1	2	3	4	3	2	1	4	5	2	1	4	3	4	4	3	3	7	7	4	3	4	3	5	3
R_e3CUIbCGptlKR4l	1	2	6	3	2	0		2	2	2	74017	2					1	6	6	5	5	5	3	3	4	6	3	3	3	5	4	1	2	1	1	2	2	3	5	3	5	7	7	7	7	3	1	2	1
R_3KAzysr0XKpwc1b	1	1	6	5	5	0			2	2	84721	2					1	1	2	1	1	2	2	2	4	1	3	2	1	3	2	4	5	1	1	1	1	1	2	2	2	7	6	6	6	6	4	4	6
R_D8opNhXQAeukOFH	1	2	5	3	3	1	2	2	2	2	98908	2					1	4	6	6	4	4	6	6	6	5	6	6	3	5	2	4	1	1	5	1	3	3	3	3	5	6	6	6	1	4	6	6	6
R_10obduYjg9nNWHk	1	2	6	2	3	0		2	2	2	33511	2					1	1	3	4	3	4	2	3	2	2	2	2	4	2	3	5	1	1	1	2		2	3	2	5	7	7	4	5	4	2	3	1
R_xFdbqMaMG9ysS3L	1	2	6	3	2	0		2	2	2	6905	2					1	1	6	6	5	5	1	6	6	6	4	4	1	2	3	4	5	1	1	1	3	4	5	5	5	7	6	7	6	4	1	3	1
R_31zaeYDQ4IlrYkw	1	2	5	2	2	0		2	2	2	40342	2					1	4	4	3	3	2	4	3	4	4	3	4	5	2	1	4	3	1	1	2	2	2	3	3	2	5	6	2	4	6	3	1	2
R_28IgrS6wbFcRgBb	1	2	5	3	3	0		2	2	2	8094	2					1	6	6	5	4	4	4	4	4	4	5	3	1	4	2	3	5	1	1		4	3	5	5	5	7	5	4	4	3	1	2	2
R_WcvOKoJsgm7LjZn	1	1	6	4	2	0			2	2	85234	2					1	3	3	2	3	2	1	2	2	2	2	2	1	3	2	5	4	2	2	1	2	1	2	2	2	1	1	5	5	7	7	7	7
R_1OCbjLeZOLYf4Ff	1	2	5	2	1	0		2	2	2	70438	2					1	6	5	6	6	6	5	5	6	6	6	6	1	3	4	2	5	4	4	4	4	4	3	4	5	6	6	4	1	5	3	4	1
R_1LheIEcHqZAhY2q	1	1	6	4	2	0			2	2	11704	2					1	1	2	2	1	2	1	2	2	2	2	2	1	2	3	4	5	1	2	1	1	4	2	3	5	5	5	6	5	5	4	4	4
R_2YakJvjodKKQOtw	1	1	6	4	4	0			2	2	33462	2					1	1	3	4	3	3	2	2	2	4	2	3	3	4	5	1	2	1	1	1	2	2	4	3	2	7	7	4	6	5	1	3	4
R_0BZMrLH9d2SG03n	1	1	5	1	1	1	2		2	2	25053	2					1	5	6	6		6	6	6	6	5	6	5	5	3	2	4	1		2					3	5	6	7	6	5	6	7	7	3
R_2TSo6OtigkTgbS7	1	2	6	3	2	0		2	2	2	36272	2					1	6	4	3	3	4	2	5	2	1	3	4	1	4	5	3	2	1	3	2	2	1	1	1	5	2	1	2	6	1	1	1	6
R_wLWC2cMAIjijkwF	1	2	5	3	3	0		2	2	2	55992	2					1	6	4	4	3	4	4	4	4	4	5	3	4	1	2	3	5	1	1	2	1	2	3	3	3	7	6	5	6	4	2	2	4
R_3KDgvhQ7fRtcB4i	1	2	5	3	1	0		2	2	2	40505	2					1	5	6	6		4	6	6	6		5	4	5	3	4	2	1	1				3	2	3	5	6	4	6	4	6	6	6	4
R_BVXcMw8JT7ynfXj	1	2	5	2	1	3	2	2	2	2	80916	2					1	6	6	6	6	6	6	4	6	6	1	6	5	4	1	2	3	1	3	1	1	1	1	1	1	1	1	1	1	1	1	1	1
R_1onWdAch6GVNURV	1	1	5	1	1	0			2	1	12980	2					1	5	3	1	4	4	2	2	2	3	4	2	1	5	4	2	3	4	3	3	3	2	2	2	3	4	3	3	3	4	3	3	3
R_3qdPAzXyNVd47wI	1	2	5	2	1	0		2	2	2	98404	2					1	4	4	6	4	5	6	6	3	6	5		1	3	2	4	5	2	2	1		1	2	2	1	4	6	5	3	4	2	4	1
R_1di43mbZdDVzvpM	1	2	5	2	2	0		2	2	2	27022	2					1	6	5	4	4	6	5	6	6	4	6	1	1	3	4	5	2	1	4	1		5	3	4	4	7	4	5	5	5	5	3	7
R_8GHyZeRVky1TC4V	1	2	5	2	1	1	1	2	2	2	26726	2					1	2	6	5	1	3	1	5	2	4	3	3	5	3	4	2	1	1	3	2	2	3	2	1	5	7	7	5	3	2	4	4	1
R_1mQL0sw0ZA7sDEQ	1	2	6	2	2	0		2	2	2	91773	2					1	1	3	3	2	3	3	2	1	1	3	2	3	2	5	1	4	1	4		1	3	2	2	3	6	5	3	4	4	4	5	3
R_e9jKyXGHLv84Ikp	1	1	5	3	2	0			2	2	36567	2					1	3		3	3	4	4			3	2	4	2	1	4	3	5	2	2	3	3	3	3	4	5	4	6	4	4	3	3	4	1
R_8ljymYoaRbxGVsl	1	2	5	3	2	0		2	2	2	89074	2					1	4	2	2	1	2	3	5	2	2	2	1	4	2	3	5	1	1	1	1	1	2	3	3	4	7	7	4	2	4	4	3	3
R_cJ76w2g3uaLauPL	1	2	5	2	2	0		2	2	2	99201	2					1	1	1	3	2	3	1	2	1	3	1	1	5	2	3	4	1	1	1	1	1	3	3	3	4	7	7	7	7	1	1	1	1
R_2WH9YVheI0x7H21	1	1	5	4	4	0			2	2	92584	2					1	2	4	4	2	5	2	2	2	2	2	2	5	2	3	4	1	1	3	3	1	2	2	5	2	7	7	7	7	4	2	3	7
R_3RaUB0G3AggJp6G	1	2	6	3	3	0		2	2	2	55301	2					1	6	6	5	5	6	5	6	6	4	6	6	5	2	4	1	3	3	3	3	3	5	3	3	5	5	6	6	5	6	6	4	6
R_Y4wqMagpA3iIZiN	1	2	5	5	5	1	2	2	2	2	31909	2					1	1	2	3	3	4	3	2	1	2	2	3	5	2	3	4	1	2	3	2	3	3	4	3	5	5	5	5	4	4	3	4	5
R_2ymgtObpclMwVsi	1	2	5	3	2	0		2	2	2	95051	2					1	5	1	4	4	2	1	1	1	3	2	3	4	2	3	5	1	2	2			2	5	4	4	5	7	5	5	5	7	7	5
R_2qslV70cMcoHymX	1	2	5	5	3	0		2	2	1	40744	2					1	6	6	5		5	6	5	5	5	6	4	4	1	3	5	2	1	1		1	3	2	3	5	7	7	5	6	3	4	5	1
R_1NCyPF0ZgreYBCp	1	1	6	5	2	0			2	2	65542	2					1	3	4	4	2	2	5	3	3	4	5	2	5	3	4	2	1	1	1	1	1	1	2	2	1	7	7	7	6	4	2	2	4
R_28AGgECW4sWxU9l	1	2	5	3	3	0		2	2	2	71943	2					1	5	5	4		3	4	5	2		3	1	5	3	4	1	2	1	1			3	5	4	5	7	7	6	4	4	1	2	2
R_3gZpArqrWNrda9w	1	2	5	3	2	0		2	2	2	77657	2					1	5	4	6	3	4	3	3	2	5	3	3	1	2	4	3	5	2	3	2	3	2	3	2	4	7	6	2	4	4	2	4	3
R_OCM3CJMIQdK8flf	1	1	1	3	6	0			2	2	15061	2					1	5	2	4	2	2	5	2	3	3	2	3	4	1	3	5	2	1	3	3	2	3	2	2	5	5	5	5	4	4	3	3	1
R_1FsS6apzU10Fx2z	1	2	5	3	2	0		2	2	2	25276	2					1	2	2	3	3	4	4	3	2	3	2	4	1	5	3	2	4	1	3	2	1	2	2	1	1	6	6	1	3	2	6	6	2
R_6hR5BseVpHzgmFb	1	1	5	4	6	1	2		2	2	7730	2					1	2	4	5	3	4	6	6	5	4	4	5	1	4	3	2	5	1	1	3	3	3	5	5	5	7	7	4	4	4	1	4	5
R_3LhC8zIkcQ3F6hF	1	2	6	3	6	0		2	2	2	44212	2					1	6	6	6	5	5	6	6	5	5	5	5	1	2	3	4	5	2	3		3	5	3	4	5	5	5	5	5	5	3	3	3
R_AjPLUV8Rk1QiyQN	1	2	6	3	5	0		2	2	2	33912	2					1	3	4	4	1	3	2	1	1	3	5	1	1	2	3	4	5	2	3	1		3	5	4	5	6	6	6	5	4	1	5	4
R_wLFRVB4B9HM5hbX	1	2	5	3	2	0		2	2	2	50022	2					1	4	6	5	5	5	6	6	5	5	6	4	1	3	2	5	4	4	4	3	4	4	4	4	5	6	6	6	4	4	3	4	1
R_OqGlNPXETceIRwd	1	1	5	4	4	2	2		2	2	77084	2					1	6	6	6	6	6	1	6	6	6	6	6	1	4	3	2	5	2	1	1	1	3	5	5	1	7	7	7	7	1	1	1	7
R_2EEj4v9KJVsbIjL	1	1	6	4	2	0			2	2	33903	2					1	4	4	5	4	3	5	6	4	4	5	4	1	2	3	5	4	2	2	2	3	2	3	3	2	7	6	6	5	5	4	4	5
R_2xPF65nz98v9EM6	1	2	5	2	5	0		2	2	2	19320	2					1	5	5	5	3	4	5	5	5	3	5	2	1	4	3	2	5	3	2	5	3	4	2	3	5	5	6	4	5	4	5	3	1
R_2dtKi1KyrdjobQx	1	2	5	2	2	0		2	2	2	86442	2					1	3	2	3	4	5	5	5	1	3	1	3	5	3	4	2	1	1	2	2	3	2	3	2	2	6	7	1	4	3	1	3	5
R_8xlFDAETbdNKLTj	1	2	6	4	2	0		2	2	2	24019	2					1	6	5	4	6	3	6	6	6	4	4	5	1	4	2	3	5	1	2	2	2	3	4	4	5	6	6	5	4	4	6	4	2
R_2SIWUhLi0JLwa2C	1	2	6	4	3	0		2	2	2	76148	2					1	3	4	3	3	4	4	3	4	4	4	2	4	2	1	3	5	1	1	1	1	1	3	2	2	5	6	5	4	4	3	1	2
R_2q93OlKfUoqx6ZI	1	2	5	5	5	0		2	1	2	93720	2					1	6	6	5	3	6	6	6	6	2	6	6	1	3	2	4	5	1	1	1	2	1	3	2	5	5	5	5	4	4	4	4	1
R_bswVWWC2iTf3Qtj	1	1	6	5	6	0			2	2	95030	2					1	4	4	4	5	5	5	6	5	2	4	5	1	3	5	2	4	1	1	3	2	3	4	2	5	7	7	6	6	4	2	3	7
R_1HkN2mIB6ojLlWY	1	1	5	2	2	0			2	2	15046	2					1	3	6	4	3	3	2	4	5	3	4	3	2	1	3	4	5	1	2	1	1	1	1	1	4	5	5	5	3	5	6	4	2
R_3Lb4hEP5U8NNUWS	1	2	5	1	3	1	2	2	2	2	19135	2					1	5	5	4	3	2	4	2	2	1	3	3	3	5	1	4	2	2	1	3	1	3	3	1	3	1	3	3	4	3	3	5	2
R_2dhagX36SXQwf5T	1	2	5	3	6	0		2	2	2	30044	2					1	2	3	2	4	3	5	2	4	1	2	2	5	3	4	2	1	1	1	2	1	2	3	3	5	7	7	5	7	4	2	3	1
R_31iJ34lYr1pk7Fk	1	2	5	2	2	0		2	2	2	89147	2					1	3	5	4	5	2	6	4	4	6	2	2	3	2	5	4	1	1	1	3		2	5	4	3	7	7	2	4	4	1	1	2
R_1M3pBmm8up90Ihy	1	1	5	2	4	2	2		2	2	56201	2					1	5	4	3	3	4	4	6	2	4	4	3	1	4	5	2	3	3	2	2	4	4	3	2	5	6	6	6	4	4	3	5	4
R_3FOsCcHttfHWChE	1	2	6	3	2	0		2	2	2	98370	2					1	4	4	4	2	3	4	4	3	2	3	3	4	2	3	5	1	1	1	1	1	2	4	3	5	6	7	4	7	5	1	2	3
R_1N7YzmjE01gltEx	1	2	6	2	3	0		2	2	1	16301	2					1	5	5	5	4	5	5	4	4	5	5	4	1	2	3	4	5	1	1	3	4	4	3	3	5	7	7	7	6	4	2	4	4
R_2uVeuONOuRojVON	1	1	5	3	2	0			2	2	29841	2					1	3	2	2	5	5	6	3	2	1	4	4	3	4	1	5	2	3	3	4	4	4	3	3	4	5	5	4	4	4	5	4	4
R_xy0QoH22MtBRg4x	1	2	5	4	5	0		2	2	2	65747	2					1	6	6	5	5	3	6	6	5	4	5	5	1	5	3	2	4	3	1	3	3	4	4	3	5	4	5	4	4	5	4	4	6
R_1H5yZSfIZrpd1by	1	1	6	3	2	0			2	2	82001	2					1	5	4	5	4	3	4	5	3	4	4	3	2	4	1	3	5	1	2	1	1	1	3	3	1	7	7	7	7	6	4	3	5
R_1ouvuEPuIofaYLE	1	2	6	5	3	0		2	2	2	14062	2					1	1	3	3	2	4	3	3	3	3	3	1	3	1	2	4	5	1	2						3	6	6	4	4	4	3	4	4
R_3FWOv4pHyItWNke	1	1	6	3	3	0			2	2	6492	2					1	2	3	3	1	1	6	2	2	3	2	1	3	1	5	4	2	1	2	2	3	3	3	3	4	7	7	5	3	4	2	3	2
R_DABGyHIgf1mVROV	1	2	5	3	2	0		2	2	2	76058	2					1	4	2	3	3	5	4	3	3	4	5	3	3	2	1	4	5	3	2	3	3	3	4	3	5	6	6	5	4	4	4	4	3
R_3D1mB69dl6c2Sot	1	2	5	5	6	0		2	2	2	91701	2					1	1	3	3	4	4	5	1	3	2	1	3	3	2	4	5	1	3	5	4	2	3	2	3	3	6	4	6	5	6	2	2	4
R_3kunShXL1WuQyAP	1	1	5	5	5	0			2	2	5077	2					1	4	5	2	2	4	1	1	1	4	4	2	1	4	2	3	5	1	1	2	1	3	4	4	5	7	7	3	5	1	1	1	1
R_2Y9h9kt3Cr1TrdA	1	1	4	3	2	0			2	2	24018	2	1					1	2	2	3	3	6	2	1	1	3	4	5	2	3	4	1	2	3	1	2	1	2	2	2	1	1	5	1	7	7	7	1
R_2wbIEAij4pqd3RI	1	1	6	3	2	0			2	2	33713	2					1	6		6	4		5	6	6	4			3	1	2	4	5	3	2	3		3		4	5	6	6	5	3	5	1	3	1
R_2cem9iKjHOp7oZV	1	2	5	3	2	2	1	2	2	2	74019	2		1				1	4	3		4	2	4	2	4	4	3	1	2	4	5	3	1	1	1	1	3	2	3	4	6	6	4	4	4	1	1	1
R_3PjowkXd2qAoY0N	1	1	6	2	2	0			2	2	64081	2					1	4	3	3	3	3	3	3	2	4	3	3	1	3	2	5	4	3	3	3	3	3	4	3	5	4	4	4	3	4	4	4	3
R_DBP5GMpjExoRp3b	1	2	5	2	3	0		2	2	2	46036	2					1	6	6	5	5	5	6	6	5	5	4	4	1	3	4	2	5	4	2	1	3	3	2	2	5	5	5	4	4	4	4	4	1
R_1gnpCdd8Gii3kpW	1	2	5	4	4	1	2	2	2	2	84321	2		1			1	4	6	6	5	5	6	5	6	6	5	4	2	1	5	4	3	1	1	1			5	5		7	7	7	4	4	3	1	2
R_5uSQcAE8yrl5LCF	1	2	5	5	6	1	2	2	2	2	4276	2					1	6	2	4	3	6	4	6	5	6	5	4	1	2	3	5	4	2	1	3	4	3	5	3	5	6	7	5	4	3	1	3	1
R_T0nV2xk6LJNCVep	1	1	6	5	5	0			2	2	20622	2					1	1	4	3	4	3	4	3	2	2	5	2	2	4	5	3	1	1	2	1	1	4	2	3	3	7	7	6	6	5	4	4	5
R_6mJupQ17SCOpXbP	1	2	5	2	2	0		2	2	2	78667	2					1	2	2	2	2	2	1	2	2	2	2	2	1	2	5	4	3	3	3	3	3	3	3	3	3	1	1	1	1	1	1	1	1
R_O7qw7MShSwl9dpn	1	1	5	3	2	0			2	2	76071	2					1	4	4	5	4	4	1	6	4	5	4	1	3	4	1	5	2	3	4	3	3	4	5	5	1	7	7	6	7	4	1	1	7
R_2QVXDVg1srs9CpT	1	2	5	2	2	0		2	2	2	34205	2					1	4	3	4	2	3	3	2	3	4	3	3	1	4	2	5	3	3	2	3	2	2	4	1	4	7	6	6	3	3	1	2	1
R_24PgkrgoCab4Lb5	1	2	6	3	2	0		2	2	2	48823	2					1	5	5	4	3	4	5	6	4	5	4	4	4	5	2	1	3	1	1	1		1	2	1	5	7	4	7	4	5	4	5	1
R_3GlBeftzB2WQpSh	1	2	5	3	2	1	2	2	2	2	41815	2					1	6	6	6	6	5	6	6	6	4	6	6	1	2	4	3	5	1	2	5	5	5	3	5	4	7	4	5	4	2	1	2	3
R_1jZKKdwm36Ame13	1	1	5	3	6	0			2	2	60030	2					1	4	3	4	4	4	6	4	5	4	5	5	1	2	3	5	4	2	1	1	1	1	4	3	4	6	7	5	7	4	1	3	4
R_x3kJD2Mzv1Axxap	1	2	5	2	2	1	2	2	2	2	30184	2					1	6	6	6	6	6	6	6	5	6	5	5	5	3	4	2	1				4		3	4	5	4	4	4	4	4	4	4	3
R_2UfOYyJ1vEzpiIL	1	2	5	5	4	0		2	1	2	61310	2					1	3	2	2	2	2	3	1	1	1	2	2	4	1	3	5	2		1		1	2	2	1	2	4	4	4	4	4	4	4	4
R_3nkBVndKsa1VbCB	1	1	6	2	3	0			2	2	6612	2					1	1	2	2	2	4	1	1	3	1	4	3	2	4	1	5	3	2	2	1	1	1	1	1	1	4	4	7	4	4	4	4	7
R_3ir7JLJ0uTMuuEF	1	1	5	4	6	2	2		2	2	89101	2					1	3	3	3	5	2	3	2	3	2	3	2	5	1	4	3	2	1	1	1	1	2	2	2	2	6	6	6	6	7	5	5	6
R_4OAdFrd4piqPo89	1	2	5	3	6	0		2	2	2	34114	2					1	1	1	2	1	2	1	1	1	1	2	2	1	2	5	3	4	1	4	3	3	3	3	2	4	5	5	5	4	5	4	4	4
R_3gUdDfc8fvMMLBx	1	2	5	2	2	0		2	2	2	72401	2					1	1	1	1	1	1	1	1	1	1	1	1	1	4	2	3	5								5	4	4	4	4	4	4	4	4
R_1OIvItWk2zMbIXC	1	2	5	4	3	0		2	2	2	49437	2					1	2	4	3	1	4	4	2	3	4	2	2	2	3	1	4	5	1	1	1	1	2	3	3	3	7	7	7	6	4	1	2	2
R_8CVWlTzTmszcpMd	1	2	5	2	3	0		2	2	2	68046	2					1	2	2	2	2	4	5	1	2	2	2	1	3	4	5	1	2	1	1	1	1	1	1	1	1	7	7	7	7	7	7	7	7
R_vo8I0upEjKdlkRj	1	2	5	3	3	0		2	2	2	98296	2					1	6	5	4	5	2	5	5	5	2	5	4	2	3	1	4	5	1	1	2	2	2	3	3	5	7	6	5	4	5	2	2	1
R_9SvEAjdGCNV2xoJ	1	2	5	5	6	0		2	2	2	20902	2					1	4	4	5	3	4	5	3	4	3	4	3	2	3	1	4	5	1	1	2	1	3	3	3	4	7	6	4	6	4	3	3	3
R_bsFDBhWjx7uj0xX	1	2	6	4	3	0		2	2	2	28001	2					1	6	6	6	5	5	6	6	6	4	5	5	2	5	4	3	1	2	2	1	1	3	2	3	2	4	2	5	4	4	4	4	4
R_1IBo0pQsofxPRyE	1	1	5	2	4	0			2	2	62031	2					1	4	5	2	2	4	3	4	5	2	5	1	1	4	3	2	5	1	1	1	1	3	3	2	4	7	6	5	5	3	3	3	2
R_1GIwnJWg23D1tGQ	1	2	5	2	2	0		2	2	2	59873	2					1	6	5	2	3	2	4	2	3	4	4	2	5	3	4	2	1	1	1	1		2	4	3	5	7	7	6	4	4	1	2	1
R_2X7l5bGqMBPzdTk	1	2	6	3	5	0		2	2	2	15129	2					1	1	3	2	3	3	2	2	2	3	3	2	2	5	3	1	4	3							3	6	6	4	4	4	6	4	4
R_OoQu5THtYEP1fix	1	1	6	5	4	0			2	2	22407	2					1	2	4	4	4	5	3	5	3	4	4	2	4	1	3	5	2	1	2	2	1	3	2	2	3	5	5	4	5	4	4	4	4
R_3mlt3jriR5wgavT	1	2	5	2	2	1	1	2	2	1	85741	2					1	5	5	5	4	5	6		6	5	5	3	1	5	4	2	3	1	2		1	5	3	2	3	7	4	6	1	5	7	1	2
R_308Hsv8WDUkn7io	1	2	5	3	4	0		2	2	2	34986	2					1	3	5	4	3	4	2	3	3	1	4	2	5	2	1	3	4	2	2	2		3	3	3	3	6	3	5	4	4	4	4	3
R_1IzTUiCxKvCQfuS	1	2	5	4	3	0		2	1	1	92395	2		1		1	1	3	3	2	2	2	2	2	2	3	2	2	4	1	3	2	5	1	1	1	1	1	3	1	2	7	7	7	4	4	3	3	3
R_3I3IMlwrVFNPorV	1	1	6	4	2	0			2	2	65401	2					1	3	3	3	3	4	4	3	2	1	2	4	2	3	5	4	1	3	3	2	2	2	3	2	2	4	5	7	6	4	3	2	4
R_3dKP2QII41Zu7dw	1	2	5	3	2	0		2	2	2	74959	2					1	4	5	5	4	3	5	5	3	4	3	4	3	4	5	2	1	1	1	1	2	4	5	5	5	7	7	4	6	3	1	1	1
R_bNlRLUUEufhebZL	1	2	6	3	2	0		2	2	2	45458	2					1	1	1	2	2	3	1	1	1	2	2	1	5	1	2	4	3	1	1	1	1	3	4	2	3	6	6	6	6	4	2	4	6
R_aftjcU7sXLgCkP7	1	1	5	3	2	0			2	2	54208	2					1	5	3	5	3	5	5	5	3	5	4	2	3	1	4	2	5	3	5	3	3	5	3	4	4	3	4	5	4	4	4	5	4
R_DuzSjVdP4buwgpj	1	2	5	5	4	3	1	2	2	2	88030	2					1	2	3	4	6	4	3	1	3	5	3	2	4	2	1	3	5	2	1	2	2	2	2	2	5	7	7	6	4	4	4	3	1
R_3Gy2CY1lsn5VwPE	1	1	5	2	2	0			2	2	26301	2					1	4	2	2	2	3	2	2	2	2	2	2	4	1	3	2	5	1	1	2	1	2	3	2	2	6	5	4	6	4	6	4	4
R_1LOm8sHQlJabrmv	1	2	5	3	2	0		2	2	2	39330	2					1	4	3	4	2	3	6	2	2	1	4	5	1	5	2	4	3	1	1	1	2	4	3	4	5	5	7	3	3	3	5	3	4
R_1lyFXMSCN5chXUo	1	1	5	5	2	0			2	2	13668	2					1	4	5	5	4	3	5	6	5	5	6	3	4	2	3	5	1	1	1	2	1	2	5	4	3	7	7	4	4	5	1	2	3
R_2WI4ZFvM8epbJim	1	2	6	1	2	0		2	2	2	30180	2					1		3	3	5	2	5	5	6	2	5	3	3	2	1	4	5		1	2	1	2	1	3	5	5	3	4	3	4	4	6	1
R_cOx36Im4pD3GYSt	1	2	6	4	3	0		2	2	2	94965	2					1	1	1	2	1	1	1	1	1	1	1	1	1	2	5	4	3	1	1	1	1	1	1	1	1	2	4	2	4	7	7	7	3
R_214bqO7dOml8dwg	1	2	5	2	5	0		2	2	2	33411	2					1		6	6		6	6	6	6	6		6	2	3	1	4	5	3				5	5	3	5	7	7	4	4	7	1	1	1
R_331JOxg7sxiCeo4	1	1	5	2	4	0			2	2	70070	2					1	2	2	2	2	3	2	2	2	1	2	3	5	3	2	1	4	2	2	2	2	2	2	2	2	3	3	5	4	4	4	4	4
R_2abMaeOKubasASP	1	1	6	5	6	0			2	2	95628	2					1	3	3	3	2	3	1	2	3	2	4	1	5	2	1	4	3	1	1	1	1	1	2	2	1	4	4	4	4	6	3	4	4
R_3fP56FATE1Wo5ZN	1	2	5	4	6	0		2	2	2	63141	2					1	2	3	3	3	3	3	3	3	4	3	3	1	2	4	3	5	1	1	1		3	5	4	5	4	4	4	4	4	4	4	4
R_3OryKb8vDeOra9l	1	2	5	4	3	0		2	2	2	14895	2					1	2	5	3	3	6	4	3	3	5	4	4	3	1	2	4	5	1	1	1	1	3	4	5	5	7	7	7	7	1	1	1	1
R_3OrlTa2KAUmjXNR	1	1	5	1	2	0			2	2	24201	2					1	3	4	4	4	4	4	5	4	5	5	5	5	4	3	1	2	1	1	1	1	2	3		2	6	6	5	5	5	4	3	4
R_2vktbVpEDpLSxTq	1	2	5	2	2	0		2	2	2	74363	2					1	6	6	5	6	6	6	6	6	5	5	6	3	5	4	1	2	1	3	1	3	5	4	2	5	5	1	2	1	3	1	5	1
R_3oXyUYcbUKZBG61	1	2	5	4	2	5	2	2	2	2	45205	2					1	4	4	5	3	4	5	4	2	4	5	4	1	2	3	4	5	1	1	1	1	3	4	5	5	7	7	6	4	3	1	1	1
R_eG9SRizChc4rqs9	1	2	5	4	2	0		2	2	2	49002	2					1	2	4	3	2	5	5	3	2	3	4	2	2	1	3	4	5	2	2			3	3	2	4	7	6	5	6	6	5	4	2
R_24qpJdL92gGWMg5	1	2	5	2	3	1	2	2	2	2	43822	2					1	6	5	6	4	3	6	3	4	3	5	4	3	5	4	2	1	1	1	2	3	1	3	2	5	7	6	3	2	4	1	1	1
R_2OPwtICAXMA0IHW	1	2	5	1	2	3	1	2	2	2	5487	2					1		6	6		5	4	1	5	6	5	5	2	4	1	5	3	1	4		4	4	3	2	5	6	6	4	1	4	4	7	6
R_2e8f7YHINxYsNG1	1	2	5	2	2	0		2	2	1	8260	2					1	3		3	1	4	2	3	3	1	1	3	1	3	2	5	4	2	1			3	1	3	5	4	4	4	4	3	4	4	1
R_w7U47pHlBTVD809	1	2	5	4	3	0		2	2	2	11706	2					1	6	3	3	4	6	6	3	3	6	6	6	1	3	2	5	4	1	1	1	3	2	5	3	3	7	7	4	4	7	1	2	4
R_3PiQoMA5UVRaa7O	1	2	5	4	2	0		2	2	2	72560	2					1	4	3	2	6	4	2	2	1	2	5	1	1	3	4	2	5		1			5	5	3		4	4	4	4	4	4	4	4
R_3hEdmVJ59c0Vqtr	1	2	4	4	4	0		2	2	2	78210	2	1				1	1	6	6	2	3	3	1	5	4	3	4	4	3	2	1	5	3	2	3		3	4	4	5	5	5	5	4	6	2	3	3
R_2b3kOcouxppZaHP	1	1	5	4	3	0			2	2	8854	2					1	1	3	3	3	3	4	2	2	5	4	2	2	3	1	4	5	1	1	1	1	3	4	2	2	6	7	6	5	5	1	3	3
R_8HUen0qHP8wEfFT	1	2	4	2	2	0		2	2	2	15301	2					1	1		3	1	2	3	2	1	2	1	1	3	4	1	5	2	3	4	3	5		3	4	5	1	4	3	4	1	1	2	1
R_2CDRNo5IpWpS45B	1	2	5	4	5	0		2	2	2	31405	2		1				1		3	3	3	1	1	2	1	2	1	1	4	3	2	5	1	2	1	1	2	2	2	2	6	7	7	7	7	7	2	6
R_3EQkgHYnZJxzPtf	1	2	5	4	4	0		2	1	2	46703	2					1	6	4	4	2	4	5	4	4	4	5	3	3	1	2	4	5	1	1	1	2	3	3	3	5	7	7	7	5	4	2	1	1
R_391WlpEboF7MIKZ	1	2	5	4	6	1	2	2	2	2	17033	2					1	1	2	2	4	2	1	2	2	2	1	2	4	3	1	2	5	2	2	3	3	5	5	4	5	4	7	4	3	6	6	7	1
R_1rOoabK3DOUYmKe	1	2	5	4	5	0		2	2	2	2920	2					1	1	1	3	1	2	1	1	1	4	2	1	2	3	1	5	4	1	1	1	1	2	3	2	5	7	7	6	4	2	1	2	1
R_2fqZNtKf5he0HXf	1	2	5	4	2	2	2	2	2	2	34433	2					1	6	6	4	5	6	6	6	5	4	4	6	1	2	4	3	5	5	3	1	3	5	4	5	5	7	7	6	3	3	3	4	3
R_3oHN0Qs9QZCkfW9	1	1	6	2	2	0			2	2	11710	2					1	2	6	4	4	4	5	6	4	3	4	3	1	3	2	4	5	1	1	1	1	2	2	2		7	7	6	6	4	1	4	4
R_wT2PgkAY0KNyALL	1	1	6	2	3	0			2	2	73945	2					1	1	2	2	2	4	5	2	2	1	2	1	3	4	2	5	1	2		2	3	2	1	2	3	7	7	4	4	7	7	5	1
R_21GPV57mwa1FilI	1	2	5	2	2	2	2	2	2	2	15644	2					1	5	4	3	1	4	4	3	1		1	2	2	1	3	4	5		1			5			5	5	5	3	4	4	4	4	3
R_2e3fOFhaQILSpKR	1	1	5	4	2	0			2	2	2072	2					1	2	3	2	3	4	1	1	3	3	4	1	3	4	2	1	5	1	1	2	2	2	2	2	2	5	4	4	4	5	3	3	4
R_2AFOvfIF2vOX1yn	1	2	6	4	4	0		2	2	2	13126	2					1	4	4	4	3	3	4	3	2	3	4	3	2	4	5	3	1	2	1	2	2	2	3	2	4	6	6	4	4	3	2	3	2
R_9GqgWiS5nIA0I6Z	1	1	5	5	5	0			2	2	30528	2					1	3	4	2	3	3	3	2	2	1	3	2	2	4	5	1	3	1	1	1	1	2	3	3	2	7	7	7	6	3	2	2	6
R_AyxjtWL6mIiEs0h	1	1	5	2	3	0			2	2	34698	2					1	3	2	4	6	5	3	3	2	6	1	2	1	2	3	5	4	1	2		3	3	4	1	4	7	6	6	6	5	2	3	2
R_1MKh05k7g4cUcHB	1	2	5	2	2	0		2	2	2	47359	2					1	5	6	6	5	6	5	6	6	4	5		2	4	3	5	1	3	3	3	3	5	3	3	4	4	3	4	4	4	3	4	4
R_7Wp8fY2ynsGGsmd	1	2	5	2	3	0		2	2	2	18353	2					1	4	4	5	4	6	4	4	4	4	6	6	1	2	4	3	5	5	3		4	4	3	4	5	4	4	2	1	4	4	4	1
R_2SdXWkSfXNK0Qxa	1	1	5	2	3	0			2	2	45030	2					1	5	3	4	3	3	4	4	4	3	3	3	5	2	1	3	4	1	1	1	1	1	2	2	1	6	4	7	6	7	5	5	7
R_r6mni5WwYCeFIZj	1	2	6	4	3	1	2	2	2	2	20855	2		1				4	5	5	4	4	5	5	5	4	4	3	5	2	3	4	1	2	2	2		3	3	3	4	6	6	5	4	4	4	4	4
R_2Xc9zQ5B67isESm	1	2	5	4	6	0		2	2	2	77377	2					1	5	3	3	2	5	2	2	4	1	3	3	3	2	4	1	5	1	1	1	1	2	3	2	1	5	4	5	4	6	6	6	5
R_3ma5xy3xHFQTynT	1	2	6	2	2	0		2	2	2	14127	2					1	5	5	5	3	4	5	5	4	5	6	4	5	2	1	4	3	3	5	4		4	4	4	5	5	4	4	4	4	4	3	3
R_2CxHI4NceP0mTuD	1	1	6	4	2	0			2	2	98260	2					1	2	6	4	5	6	5	3	3	5	5	4	1	2	3	4	5	2	2	2	2	3	3	3	5	6	6	3	5	5	2	4	1
R_10AcNNsMTC91DYI	1	1	5	2	4	0			2	2	62650	2					1	1	2	2	2	4	1	1	2	1	2	3	5	2	3	4	1	1	2	1	1	2	1	1	1	6	6	4	4	6	5	3	4
R_3JJmHShz3UimGLT	1	1	5	2	3	0			2	2	92277	2					1	2	4	2	5	3	2	3	4	3	3	4	4	3	5	2	1	1	2	2	2	1	3	3	4	6	6	3	4	4	4	4	3
R_w7Y9tVJUiGtdk5P	1	1	4	4	6	2	2		2	2	89107	2					1	5	4	3	6	6	5	5	3	4	4	3	1	4	3	2	5	1	5	1	3	3	3	5	2	7	7	7	6	5	4	1	5
R_2pKtFUnqG5RgPn4	1	1	6	2	2	0			2	2	20794	2					1	3	3	3	3	3	4	3	3	3	3	3	1	3	2	4	5	1	1	1	2	2	2	1	2	5	4	5	5	7	7	3	4
R_2B8LbNyIMkTQKCf	1	2	4	2	2	0		2	2	2	85739	2					1	1	3	2	2	2	2	3	1	2	1	3	5	1	2	4	3	1	2	1	1	1	1	1	1	4	4	4	4	4	4	4	4
R_3kA5sLqv2t37kim	1	2	6	4	4	0		2	2	2	85374	2					1	3	3	3	5	4	2	3	3	1	4	3	1	2	3	4	5	1	1	1	1	1	1	1	1	4	5	4	4	4	4	4	4
R_Punbl2e2v5QHB7j	1	2	6	2	4	0		2	2	2	30606	2					1	1	4	4	4	1	4	6	1	5	4	3	5	3	1	4	2	2	1		3	3	3		3	5	5	4	4	4	4	3	3
R_1Eh3CRjd8FqZno7	1	2	5	2	2	0		2	1	2	42718	2					1	3	3	3	3	4	4	3	3	4	3	2	1	3	2	4	5		1	1		1	2	3	5	7	4	5	4	5	3	3	1
R_33yHNWVzSoSwRVN	1	1	5	5	4	0			2	2	77388	2					1	5	6	6	3	6	2	6	4	4	5	5	3	2	1	4	5	1	1	2	2	2	4	3	4	5	5	4	5	5	1	3	3
R_1hMc9Fmvfbn6fFy	1	1	6	5	6	0			2	2	19312	2					1	2	3	4	4	4	6	3	4	5	4	2	3	4	5	2	1	1	1	3	2	2	5	4	3	7	7	4	6	4	1	4	4
R_8bTraC4CtmGOF0J	1	1	5	2	2	1	2		2	2	17512	2					1	4	5	3	4	1	4	5	4	5	4	3	1	2	3	4	5	4	1	2	2	3	4	3	5	7	7	7	7	3	2	1	1
R_1mDXqbzeBijNGcj	1	2	6	4	2	0		2	2	2	8876	2					1	6	5	6	4	4	5	5	5	3	2	3	5	3	4	2	1	1	1	1	3	2	5	3	2	7	7	7	4	5	1	2	3
R_2ntgw3NoQRyOEwh	1	1	6	1	2	0			2	2	85015	2					1	6	3	4	4	2	3	3	4	5	5	1	3	4	5	1	2	3	3	4	3	3	3	3	5	6	4	3	4	3	3	4	3
R_3saKpq7RjixVPhO	1	2	5	4	6	0		2	1	2	33578	2		1				5	6	4	4	6	4	5	4	1	5	4	1	2	3	4	5	1	1	1	1	3	2	1	5	6	6	5	4	5	6	6	1
R_2wLDe175rI5W8lU	1	1	5	4	4	0			2	2	75044	2					1	5	5	5	5	5	3	5	5	5	5	5	5	1	4	3	2	1	1	1	1	1	4	4	3	7	7	7	7	6	1	1	1
R_2QxmgNn70rgH61c	1	2	6	4	2	0		2	2	2	33324	2					1	5	6	5	5	5	6	6	6	5	6	5	5	3	4	1	2	1	1	1	2	2	4	2	5	7	7	7	1	2	2	3	1
R_3lLHA2IRd3VzLBc	1	1	6	2	3	1	2		2	2	92027	2					1	2	4	3	2	2	3	2	2	3	3	3	3	4	2	1	5	1	1	1	2	2	3	3	2	5	5	5	5	5	3	3	3
R_78VpON8g6auWHqp	1	2	6	2	2	0		2	2	2	38351	2					1	2	2	3	3	3	1	3	2	2	4	3	1	3	2	5	4	1	2	2	3	3	3	2	4	6	5	5	5	5	4	4	3
R_2dKJ2S2Z7YQW8Vt	1	1	5	4	2	0			2	2	78374	2					1	1	1	2	2	2	5	1	1	1	1	2	1	4	3	2	5	1	1	1	1	1	3	3	1	4	4	4	4	7	2	1	7
R_rruXuQzLLLhyLKx	1	2	5	4	6	0		2	2	2	6611	2					1	3	5	6	3	5	4	5	4	4	6	3	5	4	3	2	1	1	1	2	2	3	4	3	5	7	7	6	6	5	2	2	3
R_8cPH3K2kB4ey8E1	1	1	6	2	2	0			2	2	17546	2					1	4	2	3	3	3	4	2	2	3	2	3	4	1	3	5	2	1	1	3	1	1	2	2	3	6	5	5	5	7	4	4	4
R_3MJW3v2svJoqczA	1	2	5	4	2	0		2	2	1	92545	2					1	4	6	6	5	4	4	6	4	5	5	2	1	3	2	4	5	3	3	3	3	5	4	5	5	7	6	2	4	6	2	2	1
R_2fm5qxdU4ig2ApL	1	1	6	2	2	0			2	2	14304	2					1	6	6	6	6	6	1	6	6	6	6	1	1	2	4	3	5	1	1	1	1	1	5	1	5	7	7	7	4	7	4	4	7
R_3g1JWA5mNckhol3	1	1	5	2	2	0			2	2	37912	2					1	3	5	4	4	5	5	6	4	3	4	6	4	2	1	5	3	1	1	1		3	2	2	5	6	5	6	4	6	6	4	1
R_yPJKERYyWw32yxX	1	2	6	4	6	0		2	2	2	22407	2					1	1	1	2	2	2	2	1	2	1	1	2	1	2	3	5	4	1	1	2	1	1	3	2	2	4	4	4	4	4	4	4	4
R_2SHazKlCB6OXGXm	1	2	5	1	2	1	2	2	2	2	73119	2					1	4	4	5	6	6	4	3	4	4	6	3	5	4	2	3	1	1	1			4			5	7	7	4	4	3	3	4	1
R_1ieSpZdEPqUZ1UA	1	1	5	1	2	0			2	2	38401	2					1	4	2	4	5	5	4	2	4	4	5	4	5	2	4	3	1	5	1	3	3	5	3	4	5	6	6	7	3	4	4	3	4
R_3PRIBIfjlQ8rPYM	1	2	5	2	4	0		2	2	2	18644	2					1	2	2	2	1	2	1	1	2	3	1	2	4	2	1	3	5	1	1			1	2	1	5	7	7	4	4	2	2	1	1
R_3MnbkLGQwa12vL0	1	1	5	4	5	0			2	2	34786	2					1	2	3	5	2	5	2	3	3	5	4	2	1	2	3	4	5	1	1	1	2	3	5	5	4	7	7	5	5	2	1	1	1
R_3m3incW4IxREr0p	1	2	5	4	6	0		2	2	2	48842	2					1	6	6	5	4	3	5	4	3	5	6	5	3	1	2	4	5	1	1	1	1	2	4	2	2	7	7	5	6	4	1	3	3
R_1IizwjJjFmDhszD	1	2	6	2	4	0		2	2	2	44035	2					1	5	6	5	3	5	5	6	6	1	6	5	4	1	2	3	5	1	1			1	2	2	5	7	6	6	2	6	1	2	1
R_DGMNY5mxQPRUPIZ	1	2	5	2	5	0		2	2	2	86305	2					1	2	3	3	2	2	2	3	3	2	1	2	3	5	4	2	1	1	3	1	1	1	3	1	5	5	6	4	4	4	4	7	1
R_111t0jgocuDTFj5	1	1	6	4	4	0			2	2	45238	2					1	4	5	3	3	2	5	5	4	2	5	6	5	4	3	1	2	2	2	3	3	3	3	3	5	4	5	5	4	4	2	4	2
R_2Uc4OeE18PNgTOU	1	2	6	4	2	0		2	2	2	80125	2					1	5	6	5	4	6	1	5	5	4	5	4	1	4	2	5	3	3	5	3	3	4	4	3	5	5	3	5	4	3	4	5	4
R_2RWDyfpvX45qc78	1	2	5	2	2	0		2	2	2	15137	2					1	4	6	3	4	4	4	6	4	2	4	2	3	1	2	4	5	1		1	3	2	3	3	2	4	4	4	4	4	4	5	5
R_1PZb6z3Xar3kGQt	1	2	6	2	2	0		2	2	2	2740	2					1	4	5	5	4	4	5	4	5	4	5	4	1	2	5	4	3	2	2	2	2	4	3	2	4	6	5	4	4	4	4	4	4
R_30hIaF1lOmv7zgh	1	2	5	4	5	0		2	2	1	2072	2					1	5	4	6	5	6	5	4	3	6	6	6	3	1	2	4	5	2	3	2	4	3	3	2	5	6	5	6	4	3	3	2	1
R_24bXdIjnmtlqEIQ	1	2	5	5	3	0		2	2	2	90502	2					1	2	3	4	5	4	6	1	2	4	2	2	5	3	1	2	4	1	1	2	2	2	3	3	2	6	4	5	4	4	2	3	6
R_2q3fSYcdy95M8OS	1	2	5	4	5	6	2	2	2	2	32303	2					1	6	6	6	6	6	6	6	6	6	5	6	2	1	3	5	4	5	5			5	5	5	5	4	4	4	4	4	4	4	1
R_RaD0qBjrRhecQPn	1	2	5	4	4	0		2	2	2	78250	2					1	3	4	4	4	5	4	4	4	2	4	3	4	3	1	2	5	1	1	1	1	2	3	3		7	7	5	6	4	4	4	4
R_2w180fgYX1lkqZ7	1	2	5	4	4	2	2	2	2	2	45449	2					1	6	5	3	2	2	5	5	5	1	5	2	1	4	5	2	3	1	2	2	2	2	1	2	4	7	5	4	3	4	5	4	1
R_232eMjliaQrJATO	1	2	5	2	2	1	2	2	2	2	12853	2					1	1	1	1	1	1	1	1	1	1	4	1	2	1	5	3	4	1	1	1		1	1	1	5	7	7	7	4	4	7	4	1
R_3LZJn2KQZQ6e9sa	1	1	5	4	5	0			2	2	35803	2					1	5	5	5	5	4	6	5	4	5	4	4	1	3	2	4	5	1	1	2	2	3	3	3	3	7	7	4	6	6	1	1	4
R_1FCBnNca9D9jZxP	1	1	5	5	5	0			2	2	45385	2					1	2	3	4	3	4	2	2	3	4	4	3	4	2	1	3	5	1	1	1	1	2	5	3	4	7	7	7	7	5	1	2	2
R_3hlJnAOaZUfFrKK	1	2	5	1	3	0		2	2	2	76016	2					1	1	2	3	3	3	2	1	1	2	1	1	3	1	4	5	2	1	1	1	1	3	3	2	5	6	5	4	5	5	4	4	1
R_1f40g8UilN3HKbz	1	1	5	4	3	0			2	2	24523	2					1	3	1	3	3	4	5	1	2	3	3	1	3	2	4	1	5	2	1	2	2	2	2	2	5	7	7	3	4	6	2	1	4
R_A4EhXNOgO9dpHON	1	2	5	5	3	0		2	2	2	46038	2					1	1	1	5	5	5	5	6	5	5	5	4	4	2	3	5	1	1	1	1	1	4	3	5	5	7	7	7	7	3	1	1	3
R_1FrIFrYBqUF3Txi	1	2	5	4	4	0		2	2	2	59874	2					1	1	3	1	2	3	1	1	1	2	2	1	3	1	5	2	4	3	1	2	2	2	3	2	4	5	6	4	4	4	4	5	3
R_1CptQsDSWnIH6eq	1	2	5	4	6	0		2	2	2	39180	2					1	5	3	3	2	4	5	3	4	4	4	4	1	3	4	2	5	1	1	1	1	1	3	2	3	6	6	5	6	5	3	4	4
R_WBeofJ3VWCvzFQd	1	1	6	2	2	0			2	2	80911	2					1	1	1	2	1	2	2	3	1	1	2	2	1	2	5	3	4									7	6	6	4	7	7	7	6
R_4MyGf6ULTzClqdX	1	2	5	2	2	0		2	2	2	52057	2					1	6	6	6	6	6	6	6	6	3	6	6	2	3	1	4	5	3	3	5	5	5	3	5	5	7	4	3	3	6	4	5	1
R_27VcKuuUBMJ8bQq	1	2	5	4	6	0		2	2	2	18355	2					1	3	4	2	3	4	4	2	1	6	4	1	5	2	1	4	3	1	1	2	1	3	5	4	2	7	7	3	7	1	1	1	3
R_3hbFeUuJvhEdjNY	1	2	5	4	4	0		2	2	2	43123	2					1	2	2	2	2	2	2	2	2	1	2	2	2	5	4	1	3	1	1	1	1	2	2	2	4	5	5	4	5	4	4	4	3
R_UmyF86pYM6gRKkV	1	2	5	5	6	0		2	2	2	60015	2					1	6	6	6	6	6	6	6	6	6	6	6	1	2	4	5	3		3	3	4	3	3	4	5	7	5	4	4	1	1	1	1
R_DeNWpXCfsx8CXnP	1	2	1	4	3	0		2	2	2	28120	2		1				4	3	3	5	4	3	2	3	4	1	1	2	1	3	5	4	1	1	1	3	3	4	5	2	6	7	6	3	2	1	1	7
R_1dc5DIuq5h57pVI	1	1	3	4	5	1	2		2	2	7430	2		1				3	5	5	4	3	2	5	4	4	4	3	5	1	2	3	4	2	2	2	2	2	3	3	5	7	6	6	5	5	3	4	2
R_2WZ1yqINKsnrYdt	1	1	2	5	5	0			2	2	11740	2		1				1	3	2	1	1	1	1	2	3	2	1	4	2	3	1	5	1	1	1	1	2	3	3	5	7	6	6	7	3	2	2	1
R_Zx8pTnRplKYvYnn	1	1	2	4	5	0			2	2	11375	2		1				2	2	3	2	2	2	2	2	2	2	2	4	2	1	5	3	1	1	1	4	4	4	4	4	2	2	2	2	2	2	2	2
R_2P6jyNdoTP5OjNX	1	1	2	5	6	2	1		2	2	11229	2		1				4	5	3	4		5	4	4	4	6	5	1	4	5	3	2	3	3	3	4	4	3	3	3	4	5	5	4	4	4	4	4
R_3PztnNfSqait9sx	1	1	3	4	4	1	1		2	2	90009	2	1				1	5	5	5	5	5	5	5	5	5	5	5	1	5	4	3	2	3	3	4	4	4	3	4	4	5	4	5	5	5	3	5	5
R_2Qxmu1hWEYZyRA4	1	2	1	4	3	1	2	2	2	2	11783	2		1				2	1	1	1	3	1	1	1	3	1	3	2	4	5	3	1	2	2			3	3	2	5	5	6	5	3	2	2	3	1
R_1hzoga1jNAYN5Rz	1	1	3	4	6	0			2	2	91706	2		1				6	5	5	5	4	4	4	5	6	5	4	4	3	2	5	1	2	2	2	2	3	4	4	3	7	7	6	6	4	1	4	4
R_zSiosXdLdysVBdL	1	1	3	4	5	1	2		2	2	90503	2		1				2	6	5	2	1	4	4	4	6	2	1	3	2	4	1	5	1	1	3	3	3	3	3	3	7	7	4	1	2	1	2	2
R_2flpqNaNsSvEuuE	1	1	1	2	3	0			2	2	92869	2		1				2	3	2	5	2	4	1	2	2	1	1	5	2	3	4	1	1	1	1	1	1	1	1	1	7	7	7	2	1	1	2	4
R_3oAXdlD8EpnFdDh	1	1	2	5	6	1	1		2	2	94123	2		1				4	4	4	2	4	2	3	3	5	4	2	4	3	2	1	5	5	4	4	5	3	3	4	5	5	4	4	4	4	3	3	5
R_2D7AkBFdk2t3F4P	1	2	1	4	4	0		2	2	2	98027	2		1				6	5	6	6	5	6	6	5	6	5	6	4	2	5	3	1	1	1	5	2	1	1	2	5	7	7	6	6	7	7	7	1
R_1NDt5R67lCzF5Wa	1	1	1	2	3	1	2		2	1	77479	2		1				5	3	4	3	4	3	3	3	4	5	3	1	5	2	3	4	1	4	2	2	4	4	4	5	6	6	6	4	2	2	4	1
R_2qdVthWgzuG9Syx	1	1	4	5	6	2	1		2	1	97408	2		1				4	4	3	3	3	5	3	3	4	3	3	4	5	3	2	1	1	1	1	2	2	3	3	4	7	7	7	4	6	1	1	1
R_tYdV2ldIv9ddPLH	1	1	3	5	5	0			2	1	10002	2		1				5	6	6	6	5	6	6	6	5	6	4	2	5	1	3	4	1	4	5	5	4	5	4	4	7	7	7	7	1	1	1	1
R_1Km9GbSlYYxdIP5	1	2	1	4	3	0		2	2	2	94606	2		1				4	4	2	2	2	2	2	4	5	2	2	2	1	3	4	5	1	2	1	3	2	3	5	5	7	7	7	5	2	1	2	1
R_2uDDbpkd2r3KiA1	1	2	2	5	4	0		2	2	1	11423	2		1				3	4	3	3	2	4	4	4	5	3	4	1	3	4	5	2	4	4	4	5	2	2	3	4	4	3	4	2	6	3	4	5
R_3qvUJFJIwaFZa4L	1	1	3	4	4	1	1		2	2	90009	2	1				1	5	5	5	5	5	5	5	5	5	5	5	3	5	4	2	1	4	3	4	3	4	3	4	4	6	6	6	5	6	5	6	6
R_2zMVdBkumec7Rzg	1	2	1	5	3	1	2	2	2	2	18052	2		1				4	2	4	1	4	5	4	3	4	4	2	1	3	2	4	5	3	5	4	3	3	1	2	2	4	2	6	5	1	3	4	5
R_27fKyr0MhStLdCb	1	1	2	4	5	1	2		2	2	94583	2		1				5	6	6	4	4	3	6	3	4	6	5	2	3	1	4	5	5	5	4	4	5	4	4	5	5	5	6	4	3	5	6	3
R_1Nai5Z6kNVCE6lf	1	2	1	5	4	0		2	2	2	8854	2		1				3	5	4	3	4	3	3	4	4	5	5	1	2	5	3	4	3	3	3	3	4	3	4	3	5	5	5	4	6	4	3	3
R_1dxYG0e8VOLDEhU	1	2	1	4	3	1	1	2	1	2	60148	2		1				5	1	1	1	1	5	1	1	1	1	4	1	4	2	3	5	1	1	4	2	1	2	2	4	2	2	3	2	3	2	4	2
R_2e2SuLnqcto8y4z	1	2	1	4	6	2	2	2	2	1	60169	2		1				4	4	5	2	3	4	3	3	4	3	2	5	4	3	1	2	1	1	1	3	2	4	3	3	7	7	7	5	7	3	3	4
R_1LYAori8l2OrSbD	1	1	3	4	6	0			2	2	7302	2		1				5	5	4	5	6	6	4	5	5	4	5	1	3	2	4	5	4	2	4	2	3	1	4	5	6	4	4	5	3	4	6	3
R_4VI0v2AxgmgMqnD	1	2	4	5	4	0		1	2	1	98007	2		1				5	6	6	5	5	6	6	6	3	6	5	2	1	5	4	3	2	4	3	3	2	3	2	5	2	4	5	3	1	4	3	6
R_3qqTkWmrKwEyyLi	1	1	1	5	4	1	1		1	1	46219	2		1				4	4	4	4	4	5	4	4	4	4	4	4	5	2	3	1	4	4	4	4	4	4	4	4	5	5	5	5	5	5	5	5
R_1OrkzHrBRZNfxKS	1	1	2	5	6	0			2	1	77056	2		1				3	4	4	2	5	4	4	4	3	2	3	3	1	2	4	5	2	1	1	2	2	2	2	3	7	6	4	5	3	2	2	3
R_3HHzILKm6eLvmZi	1	1	4	4	5	0			2	2	94109	2		1				3	3	3	1	3	3	2	2	4	2	1	2	1	3	4	5	1	1	1	2	3	4	3	2	7	7	7	7	1	1	1	7
R_PuQlc6nt2zPfbsl	1	1	3	5	6	2	1		2	2	30097	2		1				4	5	3	3	3	2	2	3	3	2	3	3	1	2	4	5	1	1	1	1	2	2	2	2	6	7	6	6	4	2	2	3
R_1pRTRK8tXRjCxb2	1	1	2	4	4	1	2		2	2	8873	2		1				5	1	5	2	3	4	4	2	3	1	3	1	3	5	4	2	1	1	1	1	3	3	3	4	7	6	6	6	6	2	2	3
R_1OiTQPacf71GcOC	1	2	1	2	4	0		2	2	1	91732	2		1				6	5	4	5	5	5	5	6	3	6	4	2	3	5	4	1	2	3	3	3	2	3	4	5	4	3	4	4	6	3	4	1
R_3s4hgU7Q2HW8TxP	1	1	1	2	3	1	2		2	1	73010	2	1					1	4	4	2	5	1	3	3	4	4	3	5	4	3	2	1	2	3	2	2	2	2	3	5	5	5	5	5	3	4	3	1
R_10JF62WZHzuPppJ	1	1	3	4	4	1	1		2	2	90012	2	1				1	5	5	5	5	5	5	5	5	5	5	5	5	3	2	4	1	4	4	4	3	4	3	4	4	6	5	6	6	6	5	6	6
R_9RHQhc8bYknIIj7	1	1	3	4	5	2	2		2	2	77095	2		1				5	3	4	4	4	5	4	2	4	3	2	1	5	3	2	4	3	4	3	3	3	4	2	5	5	4	5	4	4	4	5	4
R_YVOvdSyiWy0mUJb	1	2	1	4	3	0		2	2	2	94306	2		1				2	2	4	5	5	3	2	2	4	1	1	1	5	3	2	4	4	2	1	4	1	4	3	5	6	6	2	6	2	1	2	2
R_1ihuGG5LZyRuywj	1	2	1	4	4	1	1	2	2	2	45241	2		1				5	5	3	3	3	4	4	5	4	5	6	4	5	2	1	3	3	4	4	3	3		3	5	5	4	4	2	4	3	6	3
R_skbPYSc5WCXuK6R	1	1	2	2	6	4	1		2	2	37160	2					1	3	2	5	4	4	3	2	4	6	3	3	1	2	3	4	5	1	1	1	1	1	2	2	4	5	6	6	6	6	5	5	6
R_PH8tSvnfyCpzf1L	1	1	3	5	6	1	2		1	1	14606	2					1	6	6	6	6	6	6	6	6	6	6	6	1	4	5	3	2	5	5	5	5	5	5	5	5	7	7	7	7	7	7	7	7
R_2f6YJYwjwDVSXVh	1	1	2	4	5	2	1		1	1	10016	2					1	5	6	5	6	5	5	5	6	4	4	4	2	5	3	4	1	3	3	4	4	2	3	4	5	3	3	3	5	4	5	4	5
R_56zsN93WTalR58R	1	1	3	4	5	1	1		1	1	24016	2					1	6	6	6	6	6	6	6	6	6	6	6	3	4	5	2	1	5	5	5	5	5	5	5	5	7	7	7	7	7	7	7	7
R_3MDTDH6soJAMJV4	1	1	3	4	6	0			2	2	20121	2		1				4	3	2	4	4	3	2	4	4	3	2	3	1	2	4	5	1	1	2	1	2	3	3	2	6	5	3	4	4	3	3	4
R_TpFQq9a17VJ9eHn	1	1	3	5	6	1	1		1	1	19119	2					1	6	6	6	6	6	6	6	6	6	6	6	4	5	3	1	2	5	5	4	5	5	4	5	5	7	6	7	6	7	7	7	6
R_1hGqL3GavfbWuJt	1	1	3	5	5	2	1		2	2	90301	2					1	6	5	5	5	4	5	4	5	4	5	5	3	5	4	2	1	4	5	5	5	4	4	4	5	3	4	4	3	4	4	3	3
R_2dgogCUbGmo2HrI	1	1	2	5	6	1	1		2	2	33612	2					1	6	5	6	4	4	5	6	6	4	5	5	1	5	3	2	4	5	5	4	5	5	5	4	4	6	5	6	5	6	5	5	6
R_2zuK0KQvcYJAxc6	1	1	2	4	5	0			2	2	18810	2		1				4	3	3	1	3	1	3	1	3	4	3	2	3	5	4	1	1	1	1	1	2	3	3	1	6	4	6	6	3	2	2	6
R_1LO1kVaYEJ3zFby	1	1	3	5	5	0			2	2	95687	2					1	1	6	6	4	1	3	1	1	6	3	5	1	3	2	4	5	1	1	1	1	2	5	4	2	7	7	7	7	2	1	1	3
R_2CCy9abAmHGLZSk	1	1	2	5	6	2	2		2	2	84096	2					1	3	6	6	6	4	5	5	5	6	6	5	5	2	3	4	1	1	1	1	1	4	5	5	5	7	7	4	7	1	2	1	1
R_1CjCQEgUROKpSfB	1	1	2	5	6	2	1		2	2	32607	2					1	3	2	3	3	2	4	3	3	3	2	3	1	5	2	4	3	5	4	4	4	5	4	4	4	7	6	6	6	7	7	6	6
R_9nST3PYxQbj214B	1	1	3	5	6	4	1		2	2	29323	2					1	2	3	2	3	4	1	1	4	3	5	3	1	4	3	5	2	1	1	1	1	2	3	3	4	6	6	7	5	5	3	3	3
R_u3XKMio0bHJTWVP	1	1	3	4	6	2	1		2	2	27320	2					1	6	4	6	2	5	5	6	3	6	5	3	1	2	3	4	5	1	1		1		4	3		7	7	5	6	6	1	2	4
R_2E5LaHS1oeg4Hn2	1	1	2	5	6	2	1		2	2	77339	2					1	4	4	5	5	5	5	5	5	5	5	4	4	3	1	2	5	4	4	4	4	4	4	4	4	5	5	5	4	5	4	4	6
R_xyz9MyEMaxUuokV	1	1	2	5	5	0			2	2	10022	2					1	4	4	6	6	6	3	5	5	5	6	5	5	1	2	3	4	4	2	4	4	3	2	5	2	5	3	4	2	3	4	4	4
R_2feaMAfiOXYbXsB	1	1	3	5	6	2	2		2	2	55432	2					1	3	2	3	2	2	3	3	3	5	3	2	4	3	1	2	5	2	2	2	2	2	2	2	2	5	6	4	4	1	1	1	2
R_1C2vI6sM2RK8z85	1	1	3	5	6	2	1		2	2	90001	2					1	6	6	6	6	6	6	6	6	6	6	6	4	5	1	3	2	5	5	5	5	5	5	5	5	7	7	7	7	7	7	7	7
R_2dLRt6seaepPR6y	1	1	3	5	5	1	1		1	1	83402	2					1	6	6	4	5	5	5	4	4	4	5	4	4	3	2	1	5	4	5	4	5	5	4	3	4	2	1	1	1	1	2	2	1
R_3PBPGN5YIFgiVCd	1	1	3	4	5	0			2	2	60656	2					1	5	5	4	5	4	5	4	6	5	4	5	3	4	5	1	2	5		5	5	5		5	5	6	5	5	6	5	5	5	5
R_2PnF3szpugDejUt	1	1	3	4	6	3	1		2	2	95694	2					1	4	5	4	5	2	3	2	3	3	5	2	2	3	4	5	1	1	1	2	1	3	5	4	3	7	7	6	6	4	1	2	5
R_32VNlMbCa9DrOnP	1	1	2	5	5	0			2	1	97218	2					1	5	3	4	2	4	4	3	3	3	4	3	1	2	3	4	5	1	2	2	1	2	3	4	2	7	6	5	4	4	1	2	4
R_3qL35gT3UK9mgJP	1	1	2	4	5	1	2		2	2	68066	2					1	1	1	1	1	2	4	1	1	3	3	1	4	1	2	3	5	1	1	3	1	1	2	1	3	3	2	3	3	3	2	1	4
R_RWgHLNtOXPHKf6h	1	1	2	4	5	1	1		2	2	38671	2					1	5	5	5	5	5	5	5	5	5			3	4	1	2	5	2	2	1	3	3	3	4	4	4	4	4	4	4	4	4	4
R_zSYLoTwmYDvtNLj	1	1	3	5	6	0			2	2	55430	2					1	2	1	3	2	4	4	1	2	2	2	3	2	3	4	1	5	1	1	1		2	3	3	4	6	6	6	4	4	6	4	4
R_3qCCLqt2e51X5tO	1	1	2	5	6	2	1		2	2	8742	2					1	3	4	4	3	4	3	3	5	5	4	3	3	5	4	2	1	1	1	1	2	2	4	2	2	6	7	7	6	4	1	1	4
R_3HMrln0nl67eGee	1	1	3	4	6	0			2	2	7030	2					1	2	4	4	4	5	5	4	2	6	4	5	1	3	2	4	5	2	2	2	3	3	4	4	3	7	7	5	4	4	1	1	4
R_3J2W14km4WnluJY	1	1	3	5	6	2	2		2	2	20878	2		1				3	4	3	2	4	1	4	3	4	4	2	4	3	2	1	5	2	2	2	1	3	4	4	2	7	6	5	6	4	1	2	4
R_1Cwo15ljLd0eLBv	1	1	3	4	6	0			2	2	60173	2					1	3	4	4	3	3	5	3	3	4	3	3	3	1	2	4	5	3	3	1	3	3	4	4	5	7	6	6	7	4	1	1	5
R_2DSI1gYFfOmjkBR	1	1	3	4	6	0			2	2	30080	2					1	6	6	6	6	5	6	5	5	4	4	6	4	5	2	1	3	1	1		2	3	3	3	4	7	7	4	4	4	4	4	4
R_1mlc0scEiNWTfTH	1	1	3	2	5	1	1		1	2	29379	2					1	4	3	4	4	6	2	6	3	5	6	3	5	4	3	2	1	1	1	1	3	1	3	2	4	7	7	6	4	4	4	1	1
R_1QtEHZuRiloXa2I	1	2	1	4	3	1	1	1	2	1	44870	2		1				1	1	1	1	1	1	1	1	1	1	1	4	5	3	2	1	1	1	1	1	3	2	2	4	7	7	6	4	1	1	3	3
R_Toab4huXtdleyZj	1	1	3	5	6	2	1		2	2	19056	2					1	1	3	2	4	3	5	2	2	5	2	2	3	2	1	4	5	1	1	1	1	3	5	3	2	7	7	7	7	2	1	1	6
R_2VgSHhXJTNYY131	1	1	2	5	5	0			1	1	90017	2					1	4	3	4	3	4	2	1	2	1	3	3	5	2	4	1	3	2	2	2	2	2	2	2	2	4	3	3	3	3	3	3	3
R_xhXqwfw3lZG5B4Z	1	1	3	4	5	2	1		2	2	30542	2					1	3	4	5	4	5	5	6	3	5	4	5	4	5	2	3	1	3	5	4	5	4	4	3	3	7	7	6	7	3	4	3	3
R_22mm8ZjovlyS3WU	1	2	1	4	3	0		2	1	2	44074	2					1	3	5	4	3	3	4	5	3	5	5	1	5	2	4	3	1	1	1	1			5	4	2	7	7	7	5	2	1	1	4
R_12rPKNRbFVk4xtX	1	1	2	4	5	1	1		2	2	17517	2					1	1	2	1	1	2	1	1	2	1	2	1	3	1	2	5	4	1	1	1	1	2	5	4	2	7	7	7	6	1	1	1	4
R_25sE9YMcVFow29a	1	1	3	4	6	1	2		2	2	21218	2					1	1	4	6	5	3	1	4	5	6	5	2	5	1	2	3	4	1	1	1			4	4	3	7	7	6	4	2	1	1	2
R_2a9v41ubJLRsoHN	1	1	3	5	6	2	1		2	2	33130	2					1	5	6	6	5	6	4	6	6	6	5	6	5	2	3	1	4	5	3	4	5	3	3	4	5	6	7	7	7	6	7	7	2
R_1PUx1kVu52jCEVf	1	1	3	5	5	1	1		2	2	97070	2		1				1	5	6	3	3	6	6	4	2	4	3	5	3	2	4	1	5	4	4	3	5	4	5	5	4	4	5	4	3	4	3	6
R_1GJ4yuWiWG7LBcj	1	1	3	4	6	2	1		1	1	90601	2		1				3	3	2	3	2	4	2	2	3	2	3	1	3	5	2	4	3	2	3	3	2	3	2	3	3	3	3	3	4	5	3	5
R_1KvdoTkPpP2Pw90	1	1	2	4	6	0			2	2	43606	2					1		2				5						1	3	2	4	5								1	4	4	4	4	4	4	4	5
R_2CppC5N24ji5l7g	1	1	2	4	3	0			2	1	20191	2					1	2	3	3	2	3	4	2	2	4	4	3	4	2	5	3	1	1	1	1	1	2	3	3	1	7	7	6	6	3	1	1	5
R_1SxOiFRHHHFub2V	1	1	3	4	6	3	1		2	2	2072	2					1	2	5	3	2	3	5	3	4	2	4	2	1	3	2	4	5	2	1	1	1	2	2	2	4	7	7	7	5	3	3	3	3
R_vVQg0KOsaabMNxL	1	1	2	2	6	0			1	1	44052	2					1	6	6	6	6	6	6	6	5	6	6	6	3	5	2	1	4	5	5	5	5	5	5	5	5	7	7	7	7	7	7	7	7
R_12R622uCGMHfSBN	1	1	3	4	5	2	1		2	2	91701	2					1	1	1	1	4	1	1	1	1	1	1	1	3	4	5	2	1	5	5	5	5	5	5	5	5	6	5	4	4	6	4	3	3
R_2AGYiHRhrmLnrs5	1	2	1	2	3	0		2	2	2	94587	2		1				2	2	1	3	1	3	1	2	1	2	1	3	1	4	5	2	1	1	1	3	3	2	4	4	6	6	5	6	2	2	1	2
R_3NxkhyBv5tctFzt	1	1	2	2	3	0			2	2	8028	2					1	4	2	3	3	3	3	3	3	3	4	4	3	5	2	4	1	3	2	4	3	3	3	3	3	4	5	5	3	3	3	3	3
R_xEDkq2vQz33yxqh	1	1	2	5	6	2	1		2	1	60620	2					1	5	6	6	5	5	5	5	6	5	6	6	3	5	2	1	4	4	1	2	4	4	3	1	5	6	1	4	5	4	7	5	1
R_3MgnE2ZppnUtkqL	1	1	2	5	6	1	1		2	2	80027	2					1	2	2	2	3	3	5	3	3	5	3	4	5	1	2	4	3	2	3	1	3	4	4	3	5	6	7	7	7	5	4	4	4
R_2bZehmUaAe6G44c	1	1	3	4	6	0			2	2	90069	2					1	2	2	4	2	2	2	2	4	4	2	2	5	3	2	4	1	1	2	1	2	2	4	2	5	7	7	7	1	4	1	1	1
R_2cBdl3mcDCs7MqP	1	1	3	4	6	2	1		2	2	95134	2					1	3	3	4	4	1	4	1	3	3	5	2	2	5	1	3	4	1	2	1		2	4	4	2	7	6	4	4	5	2	6	3
R_cGslWcim1WGREw9	1	1	3	5	5	1	1		2	2	43207	2					1	4	4	6	3	5	4	5	5	4	5	4	4	2	3	5	1	1	1	1	1	2	3	3	5	5	5	6	4	4	4	7	4
R_1GCyycD2fQUNqud	1	1	1	2	3	0			2	2	60089	2					1	1	1	3	2	3	1	1	1	1	2	2	3	5	2	1	4	2	1	1	2	2	4	3	4	6	3	6	3	4	1	2	3
R_sAaOTOTh3WwTUGd	1	1	2	2	6	0			2	2	11357	2					1	4	1	5	1	3	5	2	2	3	2	1	5	3	4	2	1	3	1	2	2	2	2	2	3	5	4	5	5	5	5	4	5
R_SVp6siC9ZILY9kl	1	1	3	4	5	0			2	2	50456	2					1	3	3	3	3	3	3	4	4	2	2	2	1	3	2	4	5	2	2	2	2	3	4	3	2	5	6	6	6	4	1	2	6
R_2aWWAozezQzIAgu	1	1	3	5	6	3	1		2	2	44138	2					1	6	5	5	5	4	6	4	3	4	4	4	3	4	2	5	1	2	1	1	1	2	4	3	5	7	7	7	7	2	1	1	2
R_1qgOW8nZ0KYaVRv	1	1	2	4	4	1	1		2	2	57701	2					1	5	5	3	3	3	4	5	2	2	3	3	2	3	1	4	5	1	2	1	3	2	2	3	4	6	7	3	5	3	1	2	2
R_yIOXYbSBxQf9Z6h	1	1	2	2	5	0			2	2	39056	2					1	6	6	6		6				6		6	2	5	1	3	4									7	6	6	7	7	6	7	6
R_XhKyRrrvlX8CodH	1	1	3	5	6	2	1		2	2	29526	2					1	2	2	2	3	3	4	2	2	4	2	2	5	3	4	2	1	1	1	2	1	2	2	3	2	7	7	4	5	2	2	2	5
R_1gFm3LKPgBxhnG1	1	1	2	4	6	0			2	2	60060	2					1	2	3	5	3	3	5	3	3	6	3	3	4	2	1	3	5	1	1	1	1	2	5	5	1	7	7	7	7	2	1	1	7
R_2vdmhS50f2ZQ9W0	1	1	3	5	5	3	1		2	2	31324	2					1	5	5	5	5	4	5	6	4	4	5	4	4	5	1	3	2	4	3	4	3	3	5	4	4	5	5	6	4	5	6	4	5
R_And8NyGSSobm1Vf	1	1	2	4	3	1	1		2	1	92264	2					1	6	6	6	4	6	6	6	6	6	4	4	2	4	1	5	3	4	2	5	4	5	2	5	5	4	5	5	6	6	6	3	4
R_2vk4juhkSYA0qSs	1	1	3	4	6	0			1	1	63010	2					1	5	2	4	5	4	3	2	2	5	2	4	4	3	5	2	1	2	1	1	1	4	4	4	5	7	7	5	6	4	4	3	1
R_2U9L3MSZX7RCXd4	1	1	2	4	5	1	1		2	2	37923	2					1	5	5	4	5	6	4	5	6		6		5	2	4	1	3	3	3	3	3	3	3	3	5	3	5	5	5	5	4	6	7
R_T0LSEhGmSBbVt4J	1	1	2	2	5	1	1		2	2	2062	2					1	5	5	5	5	4	6	6	6	6	5	6	1	4	5	2	3	4	2	4	2	3	5	4	3	6	7	7	4	4	1	3	4
R_25z01154RajpZQS	1	1	2	4	5	1	1		2	2	90745	2					1	4	4	4	4	4	4	4	4	4	4	4	2	1	5	4	3	3	3	3	3	3	3	3	3	4	4	4	4	4	4	4	4
R_3Mb5BvWSdcngjal	1	1	3	4	4	2	1		2	2	95814	2		1				2	2	5	5	2	4	4	4	6	2	2	5	1	3	2	4	1	5	2	5	5	5	4	5	2	5	4	6	5	5	5	5
R_2fGM9AUTG1IGAKL	1	1	3	2	6	0			2	2	7430	2					1	5	3	3	4	3	3	2	3	6	4	2	2	3	1	4	5	1	1	3	1	3	5	5	5	7	7	4	7	5	1	1	1
R_1NkXh1cLlLk62ww	1	1	1	2	5	1	2		2	2	38134	2					1	4	2	2	1	4	3	1	2	3	3	1	2	1	4	3	5	1	1	1	1	4	4	4	3	4	4	4	4	4	4	4	4
R_vrH4JCC3lnUJncB	1	1	3	5	5	2	1		2	2	75068	2					1	6	5	5	5	5	6	5	6	5	6	5	4	2	5	1	3	2	1	2	5	1	1	2	2	6	5	6	6	6	7	7	6
R_2Pp9wftS4PZnHJi	1	1	3	5	5	2	2		2	2	46321	2					1	6	5	6	3	6	6	5	4	6	5	4	5	4	3	2	1	3	3	5	4	4	4	4	4	5	5	6	6	6	4	5	5
R_3jcfxmODmNS9hpy	1	1	2	5	6	0			2	2	20878	2	1				1	2	3	3	3	4	2	3	3	3	3	3	5	3	4	2	1	2	2	1	1	2	2	2	2	7	6	5	6	4	2	2	7
R_3F2ODCrKJ4UDe5n	1	1	3	4	5	2	2		2	2	25309	2					1	4	4	4	5	5	5	3	4	4	5	5	3	4	2	5	1	2	1	2	4	4	4	4	4	5	5	4	5	4	4	3	3
R_1FKVRIntIuEFcZI	1	1	2	4	5	0			2	2	60089	2					1	1	2	3	3	3	1	2	2	4	4	1	1	4	3	2	5	1	1	1	2	3	3	3	3	7	7	6	3	3	3	3	3
R_2dR6pAo9hZOmxYY	1	1	2	2	6	2	2		1	1	98022	2					1	6	5	5	6	6	6	5	6	6	5	5	5	2	3	4	1	4	5	5	1	2	5	4		6	6	7	6	5	5	5	6
R_ZwTq2T2N18FvX4B	1	1	3	5	6	2	2		2	2	22015	2					1	1	1	1	1	2	6	1	1	1	1	1	5	1	2	3	4	1	1	1	1	1	2	1	1	7	7	7	7	7	7	7	7
R_3385IrANmHxYJ09	1	1	2	2	5	0			2	2	98050	2					1	4	4	3	1	3	4	2	2	3	2	1	5	3	4	2	1	1	1	2	1	2	3	3	2	7	6	4	5	3	1	1	4
R_2c754HFXGCm7trU	1	1	2	5	6	0			1	2	55419	2					1	1	5	4	3	4	4	4	4	5	3	3	1	5	2	4	3	1	1	1	1	3	4	3	3	7	7	6	7	2	1	1	1
R_tGV3pKKy4WbxH5n	1	1	2	5	5	0			2	2	11747	2		1				3	1	1	1	1	1	1	1	2	1	1	3	1	4	5	2	1	1	1	1	5	5	4	3	7	7	7	7	1	1	1	3
R_3pb7E5zbf8LwcO9	1	1	3	4	5	2	2		1	2	20165	2					1	3	2	2	2	4	5	3	3	4	2	6	5	1	3	4	2	4	2	2	1	3	5	3	5	5	1	3	2	4	6	6	7
R_4OYNdGwdQSi0Esp	1	1	1	4	4	0			2	1	78750	2		1				2	5	5	2	4	1	3	2	1	5	6	5	1	3	2	4	5			5	4			5	6	3	4	1	1	7	7	7
R_2ZJDQcfsHQpF9Ax	1	1	3	4	5	2	2		2	2	20715	2					1	4	6	6	3	3	6	3	5	4	4	3	1	3	2	4	5		3	1	2	2	3	3	2	6	4	6	6	6	5	5	7
R_10xtJKCOvGV4cNZ	1	1	2	4	5	0			2	2	4401	2					1	1	1	1	2	1	2	1	1	1	2	1	2	5	3	4	1	1	1	1	1	1	1	1	1	1	1	1	1	1	1	1	1
R_2cqEVRFKXrXBFmO	1	1	3	2	5	0			2	2	32763	2					1	4	3	2	2	2	2	1	2	4	3	2	5	4	1	2	3	1		3	3	3	1	1	5	5	4	4	4	4	4	4	5
R_VKHHDog94tAEUUh	1	1	2	4	5	0			2	2	95207	2		1				6	6	6	6	6	6	6	6	6	6	6	5	2	4	3	1	1	1	1	1	1	5	5	1	7	6	6	6	4	1	2	6
R_2afYG9t1LT72bpM	1	1	2	2	6	0			2	2	10595	2					1	4	2	4	4	4	5	1	6	4		6	2	5	4	1	3	1	4	4	2	4	1	1	5	2	4	2	7	3	2	3	6
R_1FtadQtqhfnAoIo	1	1	2	1	5	0			2	2	46567	2		1				1	1	1	1	1	1	1	1	1	1	1	3	1	5	2	4	1	1	1	1	1	1	1	1	1	1	1	1	1	1	1	1
R_WifOIMxTKMXd5x7	1	1	3	4	5	0			2	2	6085	2					1												2	4	3	5	1									4	4	4	4	4	4	4	4
R_1fkeYVXPOp4faGm	1	1	3	4	6	2	1		2	2	2339	2					1	5	5	3	3	3	1	5	3	3	6	3	3	2	1	4	5	1	1	2	3	1	2	2	3	5	6	4	4	6	4	3	2
R_vAlJVdVXY14lBo5	1	1	1	1	4	1	2		2	2	16801	2		1				3	4	4	5	4	6	6	4	5	6	4	2	1	3	4	5	1	1	1	1	2	3	2	2	7	7	7	7	4	2	2	4
R_yjsGBI0UCZYeqs1	1	1	3	4	4	1	1		2	2	90009	2	1				1	5	5	5	5	5	5	5	5	5	5	5	5	3	2	4	1	4	4	4	3	4	3	4	4	6	5	6	6	6	5	6	6
R_3fIs8RqQ3VJdcgi	1	1	2	4	4	0			2	2	7067	2					1	2	1	1	1	2	5	1	1	3	2	1	1	3	2	4	5	1	1	1	1	5	4	5	1	7	6	7	7	3	1	2	5
R_3lPR17XYTCd2kah	1	1	2	4	5	0			2	2	8820	2		1				3	4	4	3	3	5	4	4	3	4	5	4	2	5	3	1	3	2	2	3	3	3	3	5	7	7	7	4	3	1	3	1
R_Xi9nMulipzSrI9r	1	1	3	4	6	2	1		2	2	60015	2					1	2	2	3	2	3	3	3	3	4	4	2	4	3	5	2	1	1	1	2	1	2	3	3	3	6	4	6	5	4	3	3	4
R_3nrcPxGA5QIMA4m	1	1	3	2	4	1	1		2	2	30092	2					1	6	6	4	2	1	5	1	2	2	2	3	3	4	1	2	5	2	3	4	3	4	3	2	3	5	6	5	5	5	5	6	6
R_1OxekR56CQs0RXr	1	1	1	2	6	1	2		2	2	8540	2		1				1	1	2	1	3	1	2	2	3	4	2	1	2	3	4	5	1		1	1	1	3	2	5	7	6	7	7	7	1	1	6
R_1lt23Qjt3uReBdN	1	1	3	4	6	3	2		2	2	46342	2					1	5	5	6	1	5	6	6	5	6	2	5	5	4	2	3	1	1	1	1	1	3	3	5	2	7	7	7	7	1	1	1	6
R_1I4sf4vWBsWhsjU	1	1	4	2	6	1	2		2	2	24740	2					1	4	6	4	4	2	6	6	2	2	6	2	2	4	1	3	5	1	2	1	2	2	3	3	4	6	6	5	6	5	4	4	2
R_2veQzxCR59LxLuT	1	1	3	2	5	1	1		1	2	85306	2					1	4	3	4	3	3	4	4	4	4	3	4	1	3	2	5	4	2	4	3	3	2	3	3	2	2	3	2	3	4	3	2	3
R_UcDJCYkziSqJuqB	1	1	3	4	6	0			2	2	60173	2					1	2	2	3	2	2	2	2	2	2	2	2	4	3	1	2	5	1	1	2	2	2	3	3	3	5	5	5	5	3	3	4	4
R_2zi1lrGy6PKcl2l	1	1	3	4	5	1	1		2	2	85003	2					1	6	5	4	5	5	5	5	5	5	6	4	5	4	3	2	1	3	4	2	4	5	3	4	3	5	5	5	5	6	4	6	1
R_3qxG2z6UajogaTc	1	1	3	2	5	0			2	2	25517	2					1	6	4	3	2	3	5	2	2	1	2	3	1	3	4	2	5	1	1	1	1	5	2	2	5	7	7	5	7	4	7	4	1
R_2uqAygzTscJ7Y2e	1	1	3	4	6	1	1		2	2	95758	2		1				4	3	4	3	4	3	3	3	4	3	3	3	2	1	4	5	3	1	2	3	2	2	2	4	7	6	6	5	4	1	3	1
R_2ymukJtwAzVgV3L	1	2	1	4	3	0		2	2	2	94606	2		1				3	2	3	2	4	2	2	2	4	3	3	4	3	1	5	2	1	1	1	1	3	4	3	4	7	7	7	7	3	1	1	1
R_voTTB1dereMExFL	1	1	3	4	5	0			2	2	60062	2					1	4	4	6	6	6	4	6	4	6	5	5	4	2	3	5	1	1	1	3	1	2	5	3	3	7	7	4	7	1	1	1	2
R_2Qi9UY0kGun6RM9	1	1	3	4	6	1	1		2	2	36660	2					1	4	4	4	4	4	4	4	4	4	4	3	1	4	5	2	3	1	1	1	1	3	2	3	5	4	4	4	4	4	4	4	6
R_3RmjfQj08LyGHN3	1	1	1	4	5	2	1		2	1	16507	2					1	6	6	6	6	6	6	6	6	6	6	6	3	5	4	2	1	5	1	1	1	5	5	5	5	7	7	7	6	1	2	1	1
R_zc187as0XE4ubh7	1	1	3	4	5	1	1		2	2	60097	2					1	2	6	3	2	3	3	2	2	4	3	2	1	4	2	5	3	1	2	2	3	4	4	3	5	7	7	7	5	2	1	2	3
R_232gAmJXEUVYbhQ	1	1	3	4	5	3	1		2	2	53226	2					1	5	3	5	3	5	3	5	3	5	3	1	1	3	2	4	5	1	1	1	3	2	5	3	3	7	7	7	5	4	1	1	1
R_r6fl2GykhG3NWjT	1	1	3	4	6	1	2		2	2	95051	2		1				3	4	4	2	1	3	1	2	4	2	1	1	4	2	3	5	1	1	2	1	4	5	4	3	7	6	6	4	2	1	1	5
R_28S7RTLOaJXH7dI	1	1	3	4	4	1	1		2	2	25825	2					1	2	3	2	1	4	2	3	4	5	3	1	1	5	4	2	3	1	1	1	1	2		3	5	4	1	5	3	4	3	4	5
R_1SOYIC9RIRzQTtf	1	1	3	4	6	1	1		2	2	95602	2					1	3	4	5	6	2	5	3	3	6	3	1	1	3	5	2	4	2	1	1	1	4	5	4	3	7	7	7	6	6	1	1	4
R_1mxsTZ1mMBjlyTT	1	1	3	4	5	3	2		2	2	55110	2		1				1	2	4	3	3	2	1	2	5	5	2	3	5	4	2	1	1	1	1	1	3	5	5	2	7	5	4	7	2	1	1	7
R_2VObhbVOdBBEMRT	1	1	3	4	5	1	2		2	2	98055	2		1				4	3	5	5	5	5	3	3	2	4	4	1	2	3	4	5	3	4	2	4	5	3	4	5	4	4	5	4	5	5	6	4
R_VWIyuJMiGn0djfX	1	1	3	4	6	0			2	2	90028	2		1				6	6	6	6	6		6		6		6	5	4	2	3	1	1	2	3	2	2	5	4	2	7	7	7	1	1	1	1	1
R_3oLzXWfu7zaInTe	1	1	3	4	5	1	1		2	2	90275	2		1				4	5	6	4	4	5	6	5	6	6	1	4	2	3	5	1	1	2	1	1	3	4	4	3	7	7	6	7	5	1	1	5
R_2wTPgb6GcGvOXhx	1	1	3	4	6	1	1		2	2	91709	2					1	2	4	4	2	2	4	4	2	2	3	2	1	3	2	4	5	1	1	1	1	2	3	2	4	6	4	6	4	4	4	3	4
R_1IGgDuxUFz8hIuB	1	1	3	2	5	1	1		1	1	27614	2					1	1	3	3	3	4	1	3	3	4	3	3	1	2	3	5	4	2	2	2	1	2	2	2	1	5	4	4	4	4	3	4	4
R_2eb5M9ulYFEtYrI	1	1	3	4	6	1	2		2	2	28079	2					1	5	3	4	4	3	4	3	3	4	4	4	3	2	1	4	5	1	1	1	1	1	3	3	3	5	5	5	5	5	3	4	3
R_2dKlDR6f2NgiL2T	1	1	4	4	4	2	1		2	1	19154	2					1	5	5	5	5	5	5	5	5	5	5	5	1	4	3	2	5	5	5	5	5	5	5	5	5	6	6	6	6	6	6	6	6
R_2EHx6VZFU08zamx	1	1	3	4	6	2	1		1	1	77072	2					1	5	6	5	6	5	5	6	5	6	6	6	4	5	1	2	3	4	5	4	5	5	5	4	5	6	7	6	7	6	7	7	6
R_5nB0Y73Du31otB7	1	1	3	4	6	3	2		2	2	46845	2					1	3	2	2	2	3	4	1	2	4	3	1	2	5	4	3	1	1	1	1	1	2	4	3	2	7	7	4	7	4	1	1	7
R_1gOXFQps6DFcgXa	1	1	3	2	5	1	1		1	2	6811	2					1	1	1	2	2	2	4	2	1	2	2	1	1	2	3	4	5	1	2	2	2	4	2	2	4	7	7	7	7	5	3	3	2
R_tSwjOInbbrbSIV3	1	1	3	4	5	1	2		2	2	85747	2					1	4	4	5	6	5	6	4	5	5	5	2	3	2	1	4	5	1	1	1	1	2	5	4	5	7	7	4	6	2	1	1	2
R_31EruYZEdarehuw	1	1	3	4	5	2	1		2	2	28277	2					1	5	4	5	5	4	4	4	4	4	4	5	5	4	3	1	2	4	3	3	4	5	4	3	4	3	6	4	6	4	4	5	4
R_3Hi7qYlFDRDVBSO	1	2	1	4	6	0		2	2	2	98042	2		1				6	6	6	5	5	6	6	5	6	5	6	4	3	5	1	2	1	2	3	2	2	5	2	5	4	4	5	4	5	3	4	2
R_1OpZeyVYIZ7gS6Y	1	1	3	4	6	0			2	2	55313	2					1	1	2	2	1	2	3	2	2	1	3	1	3	2	1	5	4	1	1	1	1	2	2	2	2	4	4	4	4	6	3	4	7
R_1hXaZr2orFt90u0	1	1	4	2	6	1	2		2	2	23228	2				1		4	3	3	3	5	2	4	3	4	2	2	2	3	1	4	5	1	1		1	3	3	3	4	2	4	4	1	4	2	1	3
R_WDR4nC1i7sTKlIB	1	1	3	4	4	1	1		2	2	90009	2	1				1	5	5	5	5	5	5	5	5	5	5	5	4	2	1	5	3	4	4	4	4	4	3	4	4	6	5	6	6	6	5	6	6
R_8vlr5b7tiA8j2Jb	1	1	3	4	6	1	2		2	2	94566	2		1				2	2	2	2	2	1	1	1	2	2	2	2	3	4	1	5	1	1			2	4	3	5	5	3	4	2	2	5	5	5
R_12JF4z3p3Gdstk7	1	1	3	4	5	1	1		2	2	18901	2					1	4	4	3	3	3	1	3	3	4	5	3	4	3	1	5	2	1	1	1	2	2	2	2	4	5	4	4	4	5	4	4	4
R_31cQVemJMnE6TWN	1	1	3	4	6	3	1		2	2	33596	2		1				4	4	3	3	5	3	3	4	5	5	2	1	2	3	5	4	1	1	1	3	2	3	2	4	7	7	7	2	5	6	3	1
R_2CTiBlp18B8WDSZ	1	1	1	4	4	0			2	2	48067	2					1	3	3	3	1	3	2	3	3	4	3	3	4	5	3	1	2	1	1	1	1	3	2	3	1	5	5	6	5	4	3	3	7
R_ZsISTNtjzu0V7eF	1	1	3	4	4	4	1		2	2	19810	2					1	5	3	3	2	3	6	4	3	3	3	2	2	3	1	5	4	1	1	1	2	1	4	4	2	7	7	7	5	5	3	1	3
R_2B4Cj8WRVyv8hQe	1	1	4	2	5	0			2	2	63103	2	1					4	3	2	2	3	1	1	2	2	2	1	5	1	2	3	4	1	1	1	1	2	3	2	2	7	7	7	6	5	4	4	6
R_3RmSPuZBRFEcaKD	1	1	3	4	5	0			2	2	20850	2					1	4	2	3	2	4	2	1	2	5	4	2	1	4	3	2	5	1	1	4	1	2	5	4	4	7	7	6	6	4	1	2	4
R_25R3GpJMoaQZnZ9	1	1	3	2	5	0			2	2	94596	2					1	2	2	3	6	1	4	4	2	4		4	2	3	5	4	1	1	1		1	1	3	2	5	7	6	7	7	6	4	2	2
R_3k18eFZKk9delWv	1	1	3	4	5	1	1		2	2	5404	2					1	1	3	3	1	1	4	2	3	5	3	2	4	2	3	5	1	1	1	2	2	2	5	4	2	7	7	2	7	6	1	1	7
R_3GpTQkvQIHbowQU	1	2	1	4	5	0		2	2	2	21037	2					1	3	2	3	1	2	4	2	2	2	3	1	4	2	5	1	3					2	2	3	4	7	7	6	7	4	1	1	1
R_2zj96X7adW8Keir	1	1	3	4	5	0			2	2	46107	2					1	2	4	4	2	4	3	3	2	3	3	4	5	1	4	3	2	2	1	2	1	2	3	3	3	7	7	7	7	4	2	3	5
R_26hxKutJLNy5igZ	1	1	3	4	5	5	1		2	2	11580	2					1	1	3	5	1	4	1	3	3	3	2	3	4	2	1	5	3	1	1	1	1	1	1	1	1	1	2	1	2	4	2	4	1
R_24McuJovHpemLIj	1	1	3	2	5	2	1		2	2	30125	2					1	3	5		1	4	6	1	2		4	1	1	2	3	4	5	1	1	1		3	3	3	5	7	7	7	4	2	2	2	1
R_OHhlqXlbhSlNlKx	1	1	1	1	6	4	2		2	1	60515	2					1	2	3	3	2	2	4	2	3	2	3	3	5	3	2	1	4	1	1	1	1	2	3	2	1	7	7	4	4	1	1	1	7
R_b7QriloSqRlQgmZ	1	1	1	4	3	0			2	2	32608	2		1				1	1	1	1	2	1	1	1	2	1	2	2	1	5	4	3	1	1	2	1	2	3	2	4	7	6	6	4	4	1	4	4
R_8bQyuCsEGTdyTlf	1	1	1	1	5	1	1		2	2	72802	2				1	1	1	2	1	1	1	1	1	1	1	1	1	2	5	1	4	3	1	1	2	2	3	2	2	4	7	7	6	5	5	2	3	3
R_3egjxQSozxs6DVS	1	2	1	2	5	2	2	2	2	2	91911	2		1			1	6	2	2	2		2	2	1		4	6	5	1	3	4	2	3	2	3		3	3	1	5	1	1	5	2	1	1	1	1
R_323p0lOWpWWgrmx	1	1	3	4	4	0			2	2	98373	2					1	1	2	3	3	4	3	3	4	1	3	3	1	3	2	4	5	2	3	2	2	2	2	2	2	4	3	4	4	5	5	4	4
R_3QKWkp5JVU2NU8V	1	1	4	4	6	100	2		2	2	37377	2				1		6	6	6	6	6	6	6	6	6	6	6	1	2	3	4	5	1	1	1	1	3	5	5	5	2	3	3	4	4	5	5	4
R_OfGEF0HoV9AmSVb	1	2	1	4	6	0		2	2	1	8854	2		1				1	3	5	1	3	1	2	2	4	4	1	2	5	4	3	1	1	1		2	2	3	3	5	7	5	5	4	4	3	3	2
R_3prl0B5AcmPa8xm	1	1	3	4	6	0			2	2	90045	2					1	5	4	5	3	4	3	4	3	4	4	4	3	1	2	5	4	2	2	2	2	3	5	5	5	7	6	5	5	2	1	1	1
R_3fDbs8UqeZEfwT5	1	1	3	4	6	3	2		2	2	32824	2					1	6	4	5	3	5	5	4	4	4	4	3	1	4	2	3	5	1	3	2	4	3	5	4	5	6	6	6	1	2	1	1	1
R_aVrC0o6a6sF1FOp	1	1	3	4	4	0			2	1	90041	2		1				1	6	4	3	1	4	3	5	6	4	1	1	5	2	3	4	1	1	1	1	3	5	5	4	7	7	6	4	3	1	3	3
R_2QzkkB1nsD4lFzL	1	1	3	4	4	1	1		2	2	90012	2	1				1	5	5	5	5	5	5	5	5	5	5	5	4	2	3	5	1	4	3	4	4	4	3	4	4	6	6	6	6	6	5	6	6
R_2SqVV24EF4RpA6w	1	1	3	2	5	1	2		2	2	39443	2					1	3	6	5	3	4	6	5	6	1	6	4	2	3	1	4	5	2	2	2	2	2	2	2	3	4	1	5	6	7	6	7	5
R_25Xx9kXAUikt0vB	1	1	3	4	5	0			2	2	43040	2					1	1	3	4	5	4	2	3	2	6	3	4	2	5	4	3	1	1	1	5	1	4	3	4	2	7	6	1	6	3	1	2	7
R_2RUGBMR120r2U9O	1	1	3	4	6	2	1		2	1	21030	2					1	5	4	4	3	4	6	5	4	6	3	3	2	1	3	4	5	1	2	1	3	3	5	5	4	7	7	7	4	3	1	3	4
R_21z83ttQei9QMQL	1	1	3	4	4	2	1		2	2	60622	2					1	6	6	6	6	6	6	6	6	6	6	6	4	2	3	1	5	4	3	3	3	4	3	3	5	6	5	5	4	5	4	4	3
R_QaIIrAL1M50ibg5	1	1	3	4	5	0			2	2	19064	2					1	5	4	5	6	4	5	5	5	5	4	4	3	5	1	4	2	4	4	3	4	3	4	4	4	6	6	5	5	6	6	5	6
R_yD5k48EjKD9v4Yh	1	1	3	4	6	1	2		2	2	80528	2					1	3	6	6	3	3	4	4	4	6	3	3	2	4	5	3	1	1	1	1	1	4	5	5	3	7	6	6	6	2	1	1	3
R_1qg3bdnCp6LBR2L	1	1	3	4	6	0			2	2	7024	2		1				1	3	4	4	5	3	4	2	4	4	4	1	3	2	4	5	1	1	1	4	3	4	4	5	7	7	6	4	3	2	1	1
R_w6SxfAfCs2I8aB3	1	1	1	4	6	0			2	2	94805	2		1				2	3	2	1	1	1	1	2	1	1	2	1	2	3	4	5	2	1	3	3	2	2	3	5	6	7	5	1	4	3	2	1
R_3Do8BDNVMkNH0y5	1	1	3	2	5	2	1		2	2	84066	2					1	2	2	5	3	2	6	3	3	1	4	2	1	2	5	4	3	1	1	1	2	2	2	2	1	4	5	4	4	4	7	7	3
R_3m351AIj71J6at3	1	1	3	2	5	1	2		2	2	47725	2					1	3	4	3	3	4	6	4	4	3	4	4	1	3	2	4	5	1	1	1	1	1	2	2	2	6	4	5	5	5	4	4	6
R_oZZI4lOeH1Kl3ah	1	1	3	4	6	1	1		2	2	30068	2					1	3	4	4	3	5	5	4	4	4	4	4	5	4	3	2	1	3	4	4	4	2	3	3	4	5	6	5	5	5	3	6	5
R_1dt5Gx05ZGbGHRa	1	1	3	4	6	0			2	2	75023	2					1	1	4	6	6	6	4	1	1	3	3	2	3	1	4	2	5	1	1	1	1	1	3	3	2	1	1	1	1	1	1	1	1
R_2B8MsWmOGMTGGZc	1	1	3	4	5	0			2	2	20005	2					1	2	3	3	3	2	4	3	4	4	2	3	3	1	5	4	2	1	1	1	1	3	5	4	2	7	7	7	7	3	1	1	5
R_1rdALk8vJjqQXaV	1	1	3	4	6	0			2	2	11235	2		1				4	2	2	2	2	1	3	3	2	2	3	5	3	4	2	1	1	1	1	1	2	3	2	4	5	5	4	5	4	4	3	5
R_2zegvnu0ec5VdH4	1	1	3	4	6	0			2	2	34219	2					1	2	2	3	4	4	2	2	2	3	2	4	1	4	3	2	5	1	2	2	2	2	3	3	3	5	5	5	4	4	3	3	3
R_2qfxQRdPE1f5fwv	1	1	3	4	6	1	1		2	2	91776	2		1				5	6	5	5	4	5	5	6	5	5	5	5	1	3	4	2	1	1	1	1	2	4	3	4	7	7	7	6	6	1	1	5
R_1IrTIQaXRhLDdbd	1	1	3	4	5	1	2		2	2	62236	2					1	1	3	3	1	4	3	2	2	3	2	1	1	3	2	5	4	1	1	2	2	2	4	4	4	7	7	4	2	4	1	2	1
R_pEus2GZcXm6tqiB	1	1	3	4	6	0			2	1	28655	2					1	6	6	6	6	6	6	6	6	6	6	6	1	3	2	4	5	1	1	2	1	2	5	2	3	7	7	7	7	3	1	3	3
R_Bx2YUvloCoTMhnr	1	1	3	4	6	0			2	2	76034	2					1	2	2	3	4	5	5	6	3	3	2	4	5	2	3	4	1	1	1	1	1	2	2	2	2	5	5	5	5	4	4	4	5
R_2y41qsL6WeXJ9TV	1	1	3	4	5	3	2		2	2	54494	2					1	3	5	3	2	5	6	3	4	4	6	1	5	3	4	2	1	1	1	1	1	2	3	4	5	6	6	5	5	4	3	2	4
R_3mkH0YSXTHqt9Kp	1	1	3	4	5	0			2	2	80123	2		1				5	5	6	5	6	4	5	3	5	4	3	4	1	2	5	3	1	1	2	2	3	5	4		7	7	6	5	5	3	3	4
R_271DBLTQ8VftKEs	1	1	3	4	5	4	1		2	2	62712	2					1	2	3	2	3	2	4	3	3	1	4	2	3	2	1	5	4	2	1	1	1	2	2	2	1	7	7	7	7	1	1	1	7
R_3scCCY6geZxFsoW	1	1	3	4	5	2	1		2	2	36732	2					1	1	2	1	1	4	1	2	1	1	3	2	1	2	3	5	4	1	1	1	2	2	2	3	2	7	5	3	3	4	5	4	7
R_3kv5joHQM3KWuw9	1	1	3	4	5	0			2	2	35124	2					1	2	2	3	3	4	1	1	3	1	3	3	2	4	3	1	5	1	1	1	1	1	2	2	2	7	1	7	7	5	4	4	7
R_pGlqaVHujP1beBr	1	1	3	4	6	2	2		2	2	33062	2					1	4	5	4	6	6	5	4	6	6	5	6	2	1	3	5	4	1	1	1	1	3	3	3	3	7	5	4	5	4	3	3	4
R_1hLK61cPOWKc8pE	1	1	3	2	6	0			2	2	48507	2					1	6	6	6	4	3	6	6	6	3	6	1	3	2	1	4	5	1	1	1	1	1	5	5	5	7	7	7	7	7	1	1	1
R_1K9A8vnhyd5vy8j	1	1	3	2	6	2	1		1	1	90043	2					1	1	1	1	1	1	1	1	1	1	1	1	3	2	5	1	4	1	1	1	1	1	1	1	1	7	7	7	7	7	7	7	7
R_ymYjUJyVJ7Aw6K5	1	1	3	2	5	0			2	2	60640	2					1	6	6	6	5	5	6	5	5	6	6	5	2	5	4	3	1	1	4	1	5	3	5	3	1	7	7	7	7	4	1	1	7
R_1mJydn00Rx844yk	1	1	3	2	3	3	1		2	2	15468	2					1	5	4	4	2	2	5	5	4	2	2	3	4	1	2	3	5		1	3		4	2	3	4	4	4	4	4	3	5	5	2
R_1j95c38TLKzgpjC	1	1	4	2	3	0			2	2	7740	2					1	5	3	5	3	3	4	5	3	1	3	3	1	2	5	3	4	1	1			2	1	1		4	4	4	4	4	7	4	4
R_2Cp3JY2CPeYiVtp	1	1	3	2	3	0			2	2	6480	2					1	1	1	1	1	1	1	1	1	1	1	1	5	2	1	4	3	1	1	1	1	1	1	1	1	1	1	1	1	1	1	1	1
R_3fpiNALqFUTEISU	1	1	4	2	3	0			2	2	2148	2					1	3	2	3	3	3	3	2	1	2	2	2	2	3	1	4	5	1	1	1	2	2	2	2	5	7	7	6	6	4	2	2	4
R_3iIMM9xIncbTLLv	1	1	3	2	3	0			2	2	11572	2					1	4	5	5	5	4	4	4	4	6	4	5	5	2	4	1	3	1	1			3	4	2	5	7	7	7	1	3	1	2	1
R_1Io2R2Uj6NothyO	1	1	3	2	3	0			2	1	37921	2					1	6	5	5	5	5	5	4	5	5	5	5	1	4	3	5	2	4	4	4	4	4	4	4	4	6	5	6	6	6	5	6	6
R_2uP4a5fJaV1BY2n	1	1	4	2	3	1	2		2	2	14428	2					1		1	3		1	4		1	1		1	1	4	2	3	5	1	1	1	1	1	1	1	1	4	4	4	4	4	4	4	4
R_O7Qix8Gtlk8V3up	1	1	4	2	3	1	1		2	2	73099	2					1	3	4	4	3	6	2	5	2	4	3	2	5	1	2	4	3	2	1	2	2	2	3	2	4	5	5	4	4	4	6	4	5
R_3FUNZeOHu6rJUTd	1	1	3	2	4	1	2		2	2	83713	2					1	4	2	2	2	2	2	2	2	2	2	2	1	5	4	2	3	1	3	2	3	1	3	2	2	3	3	3	3	3	4	2	2
R_5u1d57DvlKTJL2x	1	1	1	1	4	0			2	2	57258	2					1	4	4	4	4	4	4	4	4	4	4	4	4	3	1	2	5	1	1	1	1	3	3	3	3	4	4	4	4	4	4	4	2
R_31Shnr1FBp3DtMj	1	1	3	2	4	2	2		2	2	37716	2					1	5	6	5	3	5	5	5	5	5	5	3	1	4	2	3	5	4	4	3	4	5	2	4	5	6	3	5	4	4	5	6	3
R_3HRm8R2zHUEXRoy	1	1	4	2	3	3	2		2	2	45403	2					1	1	1	1		3	1	1	1	4		1	3	5	1	2	4		3						5	6	4	5	1	5	1	6	4
R_2VRc2PHFllA7LH6	1	1	3	2	4	2	2		2	2	44646	2					1	1	1	1	1	1	1	1	1	1	1	1	2	3	4	5	1	1	1	1	1	1	1	1	1	1	1	1	1	1	1	1	1
R_1imr3Uc0DZBmpjP	1	1	1	2	3	0			2	2	46048	2					1	5	2	4	1		4		2	1	2	2	1	3	2	5	4	1	1	2	3	3	4	4	3	7	7	7	3	3	1	2	4
R_129G4ZmkNmhnIF7	1	1	3	2	3	2	1		2	2	41018	2					1	3	3	4	5	3	4	5	3	4	5	6	2	5	1	4	3	5	4	5	4	4	4	5	5	6	5	6	4	6	7	5	6
R_3LZwbPK20Eili0w	1	1	1	2	3	0			2	2	21237	2					1	1	5	4	5	5	1	3	6	1	6	4	5	1	3	4	2	1	1	1	5	2	3	3	5	7	7	7	3	6	3	3	3
R_3J2TagsYoYcNEgA	1	1	4	2	3	0			2	2	49014	2					1	2	2	4	4	4	5	2	3	2	5	1	1	4	2	3	5		1	1	1	3	3	3	4	7	6	5	6	5	3	4	5
R_1rGRn1M5Cu6IXZU	1	1	3	2	3	2	2		2	2	42409	2					1	2	2	3	4	5	2	2	2	2	5	3	3	2	4	1	5	1	1	1	1	2	1	2	2	7	7	7	7	4	6	3	7
R_tXVfPKqY8guMgMx	1	1	1	2	3	0			2	1	33897	2					1	4	4	4	4	4	4	4	4	4	4	4	3	5	2	1	4	4	4	4	4	4	4	4	4	5	5	5	5	5	5	5	5
R_R8KLUFTN1x9c4et	1	1	1	2	4	0			2	2	30301	2					1												3	4	1	2	5	1	2	3	3	2	4	3	4	3	3	4	4	4	5	4	4
R_3HULQ0mzfDHcgi8	1	1	1	2	3	0			2	2	17846	2					1	3	4	2	2	6	6	4	3	3	5	5	2	1	3	4	5	1	1	1		3	5	4	1	7	7	6	4	4	1	2	4
R_1GKzPZn7VxITZnK	1	1	4	2	3	0			2	2	89110	2					1	5	5	4	4	3	5	4	4	3	4	4	1	2	4	5	3	2	3	2	2	3	3	3	4	5	5	4	5	5	4	5	3
R_273zhledq0IWEm4	1	1	1	2	3	0			2	2	68508	2					1	6	6	6	6	6	6	6	6	6	6	6	5	3	4	2	1	1	1	1	4	1	4	5	5	7	7	5	2	7	1	1	1
R_3DwjaCrtgwP56h9	1	1	3	2	3	2	2		2	2	83201	2					1	1	1	5	1	4	1	3	1	4	3	3	1	4	5	3	2	5	1	5	1	5		5	5	1	7	1	1	1	1	1	1
R_2qvFXQYG9yMUzLK	1	1	4	2	3	1	1		2	2	37144	2					1	2	2	4		4	1	3	2		4	3	2	1	5	3	4	1	1	1	2	3		3	3	7	7	7	7	4	5	4	4
R_2Qfa84aDhjzoKTn	1	1	3	2	3	0			2	2	77562	2					1	3	4	4	4	4	4	4	3	4	3	4	5	1	2	3	4	2	2	2	2	2	2	2	2	3	3	3	3	3	3	3	3
R_2afWuQh1naIih7d	1	1	3	2	3	0			2	2	74017	2					1	1	1	1	1	1	1	1	1	1	1	1	3	4	2	5	1									4	4	4	4	4	4	4	4
R_27Tgo2mtYwoaj1y	1	1	4	2	3	0			2	2	63026	2					1	3	3	4	3	4	4	1	2	4	3	2	1	4	2	3	5	3	1	1	5	1	3	2	5	6	6	6	5	7	4	3	4
R_1OOFtHfmiXa22f2	1	1	3	2	3	1	1		2	2	44142	2					1	3	2	3	2	2	2	2	2	2	2	2	1	3	2	4	5	1	2	2	2	2	2	2	2	6	5	5	4	3	3	3	3
R_2rOQ34vklB3Xf8v	1	1	4	2	3	0			2	2	12309	2					1	2	5	4	3	4	2	3	2	4	3	2	1	2	3	4	5	1	1		1	5	5	4	5	7	7	7	7	1	1	1	1
R_3q8dqIWGk45pnf3	1	1	4	2	3	0			2	2	12771	2					1	5	4	3	1	4	4	1	4	3	3	3	2	5	1	4	3	1	1	1	1	2	2	3		7	5	7	4	6	5	1	1
R_2VmgGP6bnLheVIi	1	1	3	2	3	2	2		2	2	81147	2					1	6	6	3	2	3	3	2	5	3	2	2	3	2	4	5	1	2	4	1	1	3	4	3	2	7	7	5	7	2	1	1	3
R_2X6vz1faHjxSf5W	1	1	4	2	3	0			2	2	17579	2					1	2	2	2	2	2	2	2	1	2	1	1	4	3	1	2	5	2	3	2	5	1	3	2	5	7	4	5	3	6	3	4	1
R_3Oku1jRTXkQ2SGu	1	1	1	2	3	0			1	2	12118	2					1	6	5	6	6	6	5	5	2	4	6	2	3	4	1	5	2	4	5	5	5	4	5	4	4	7	6	6	6	6	5	5	6
R_2pQdTCoPRv1OJYY	1	1	3	2	3	0			2	2	60506	2					1	1	2	3	2	3	4	2	4	6	3	3	1	4	3	2	5	1	1	1	1	2	3	3	2	6	6	7	7	4	1	1	6
R_1mlWuNBPNjI3S8N	1	1	3	2	3	0			2	2	75964	2					1	4	1	2	4	6	6	2	6	1	3	6	3	4	2	1	5	2	2	1	1	1	1	1	5	4	4	4	4	4	4	4	1
R_qwtBG9mYdSdTo5P	1	1	4	2	3	2	1		2	2	80107	2					1	5	6	4	2	3	5	4	4	1	4	2	1	3	4	2	5	1	2		2	3	3	3	4	7	7	7	5	2	3	2	3
R_2y49TfQnUc471Eb	1	1	3	2	3	4	1		2	2	47638	2					1	3	3	4	6	3	5	6	5	3	4	5	5	1	2	3	4	5	4	3	2	2	2	4	5	1	3	5	4	1	3	6	3
R_eG31pDLaIGkWnfP	1	1	3	2	3	2	1		2	2	97527	2					1	5	5	2	2	6	2	2	2	3	3	4	3	4	2	1	5	2	1	1	2	2	2	4	4	6	7	5	3	4	3	3	3
R_28B3PTlJfX4m1rA	1	1	4	2	3	0			2	2	50201	2					1	6	4	6	3	4	6	5	6	5	5	5	2	3	4	5	1	3	1	4	2	4	2	2	5	4	4	4	4	4	4	4	4
R_3rM0HWjfWZLudRI	1	1	4	2	3	0			2	2	73159	2					1	2	3	3	4	4	5	2	2	3	3	3	3	2	1	4	5	1	1	1		3	2	2	3	7	7	7	5	5	3	2	4
R_2Yifl144xsfD8Lf	1	1	3	2	3	2	1		2	2	21122	2					1	4	3	3	3	1	4	1	2	1	2	1	1	3	4	2	5	1	1			2	2	2		7	6	6	5	4	3	2	2
R_eRHUWiWkSzOfvpf	1	1	3	2	4	0			2	2	43084	2					1	4	1	3	3	1	1	1	1	1	2	1	3	1	5	2	4	1	3	2	2	3	2	4	4	5	6	5	5	4	5	3	3
R_2zBXMLWkziLqJxi	1	1	3	2	3	5	2		2	2	19464	2					1	3	5	3	3	4	4	3	4	3	4	2	4	5	1	3	2	1	1	2		3	2	2	2	6	7	6	6	6	5	7	6
R_2fuJiBjbVn8W26L	1	1	4	2	4	0			2	2	18657	2					1	6	1	3	1	4	1	4	1	1	4	1	1	3	2	4	5	2	3	4	2	2	4	3	4	4	7	2	4	4	7	7	7
R_1GQ5aqYAOe1uNWf	1	1	3	2	4	0			2	2	16833	2					1	6	6	6	6	6	6	6	6	6	6	6	1	5	2	3	4	5	5	5	5	5	5	5	5	4	4	4	4	4	4	4	4
R_3WYbY4dyR7ZscAF	1	1	3	2	3	0			2	2	48197	2					1	6	1	1	1	1	3	1	1	1	1	1	3	4	5	2	1	1	1	1	1	2	3	2	2	6	6	6	6	3	2	2	4
R_81gPeCBbEqeLv0Z	1	1	4	2	3	0			2	2	45750	2					1	5	3	5	4	4	6	3	3	3	4	3	2	5	1	4	3	1	1	1	1	3	3	2	4	7	7	6	4	3	4	3	1
R_2uOm4S42yw2bQNQ	1	1	3	2	3	0			2	2	28326	2					1	6	6	6	4	6	2	5	6	6	6	1	4	3	1	2	5	3	3	5	5	5	5	5	5	7	7	7	1	1	1	1	1
R_3oI9hgIjKMK6AiQ	1	1	3	2	3	0			2	1	74017	2					1	6	6	6		4	6	6	6		6	6	1	5	4	2	3	3	3	5		5	3		5	4	4	4	4	4	4	4	4
R_3PM0ivXLsX1in8C	1	1	3	2	3	1	2		2	2	89029	2					1	5	4	4	5	4	4	4	5	5	6	5	5	1	4	3	2	4	4	2	3	2	1	4	5	7	6	7	2	5	5	2	1
R_3LkhTYXuQVST17d	1	1	3	2	3	2	2		2	2	28409	2					1	2	3	3	3	5	3	3	3	3	3	4	4	1	3	2	5	2	2	1	1	2	2	2	1	1	1	6	6	7	4	4	7
R_0xKwsJ1rAJZnrFf	1	1	4	2	4	0			2	2	17042	2					1	2	5	3	3	2	5	5	4	1	3	3	1	4	2	3	5	1	1	1	1	3	3	2	1	6	7	5	7	3	4	4	6
R_1FKxtjVlliS6YS3	1	1	4	2	3	1	2		2	2	27613	2					1	4	3	3	1	3	2	2	3	3	4	3	2	3	4	5	1	1	2	3	2	2	3	2	3	4	4	4	5	4	4	4	5
R_qyaK6pHazOg9LPj	1	1	3	2	3	0			2	2	37821	2					1	5	2	4	3	4	4	2	2	4	2	5	2	1	5	3	4	1	1	3	3	3	3	3	3	6	5	3	1	1	5	2	3
R_1pVWbYlXOzZKX3O	1	1	4	2	4	0			2	2	8201	2					1	1	1	2	1	2	2	2	1	1	1	1	3	1	4	5	2	2	1	2	2	2	2	2	5	5	5	4	4	4	4	4	2
R_8vKpgAbFJKH7arT	1	1	3	2	3	1	1		2	2	38801	2					1	4	2			3	4		2	3			2	5	1	3	4	2		5	2	4	3	3	5	5	3	1	3	4	2	3	6
R_241Xe6T9leFIAse	1	1	4	2	3	0			2	2	62704	2					1	3	5	5	3	5	3	3	5	1	5	3	1	3	2	4	5	1	1	1	5	5	5	5	5	6	6	6	1	1	2	1	1
R_2qaw9qDmImXqcBe	1	1	3	2	4	0			2	2	62424	2					1	2	3	2	4	4	5	2	1	2	2	2	4	2	5	1	3	1	1	2	1	3	2	2	5	4	4	4	5	4	4	4	4
R_29tOFvYaQ3b4R8d	1	1	4	2	3	0			2	2	37115	2					1	1	2	4	4	4	2	5	3	4	2	3	4	2	1	3	5	1	1	1	1	3	3	3	1	6	6	4	6	3	2	4	7
R_2PA0sm9vztHz15r	1	1	4	2	3	1	2		2	2	12953	2					1	5	2	3	3	3	1	1	1	6	5	2	5	1	2	3	4	2	3	1	1	1	1	1	1	7	7	4	3	7	1	4	5
R_rdwrEIvW93I2jHr	1	1	4	2	3	0			2	2	39440	2					1	6	6	6	4	6	6	6	6	6		6	1	3	4	5	2	1	2	3	2	5	5	5	5	6	5	4	3	4	1	1	1
R_RxZGQaQDzLW8QQV	1	1	3	2	3	0			2	2	33907	2					1	3	3	3	2	4	3	4	3	2	3	3	4	2	5	3	1	1	1	1	1	2	2	2	3	7	7	6	7	4	1	2	1
R_2fKdXzmEjf6DhGK	1	1	3	2	3	2	2		2	2	46112	2					1	1	2	2	4	4	1	2	2	4	4	3	1	2	3	4	5	1	1	2	1	2	5	4	5	7	7	5	7	4	4	3	2
R_cRYgqYRT4ruH0Mp	1	1	4	2	3	0			2	2	15644	2					1	2	2	2	2	3	4	4	3	1	2	2	1	5	4	2	3	1	2	1	1	2	2	2	3	4	2	5	5	5	4	4	2
R_26flPKlH2LnfFSV	1	1	3	2	3	0			2	2	72083	2					1	4	4	5	5	6	5	4	4	5	4	5	3	1	2	4	5	2	1	1	1	2	2	2	5	6	6	6	6	6	6	4	6
R_OfnIaBc2V8rW4xP	1	1	3	2	3	2	1		2	2	33896	2					1	6	4	3	2	4	3	2	3	2	5	3	1	2	3	5	4	3	2		2		2	2	3	7	7	4	4	4	3	2	3
R_3HUN5LRInEHh1AQ	1	1	4	2	4	0			2	2	63123	2					1	6	6	6	6	6	6	6	6	6	6	6	5	4	3	1	2	1	2	4	3	3	3	4	5	7	5	7	6	4	3	2	5
R_RwpgvAY0DflmieR	1	1	3	2	3	2	1		2	2	47403	2					1	4	4	4	3	4	5	3	5	4	5	4	4	3	2	5	1	1	1	1	1	1	2	2	3	4	4	4	4	4	3	2	2
R_3KO2r9RvZUgdtpL	1	1	3	2	3	0			2	2	43015	2					1	2	1	1	2	2	3	1	1	1	1	2	3	5	4	2	1	1	1	1	1	1	1	1	2	1	1	1	1	1	1	1	1
R_1QxBtixfmCgfB28	1	1	4	2	3	1	2		2	2	41144	2					1		6	4	4	5		5	6	2	4	4	3	4	1	2	5	1	3	1	1	1	1	1	5	6	5	5	4	7	7	6	1
R_3lQY2xkv6Yfjr7Q	1	1	3	1	3	2	2		2	2	70374	2					1	6	4	4	4	6	3	3	2	5	4	5	1	5	3	2	4	5	2	4	3	5	3	3	5	7	7	7	4	3	3	2	1
R_29v0On69rdkmOMU	1	1	4	2	3	1	2		2	2	30341	2					1	3	5	5	3	3	4	4	4	1	3	3	5	2	3	4	1	1	1	1	3	2	2	2	2	6	5	5	4	4	5	4	5
R_A0WiY0KcZtU9D3P	1	1	3	2	3	0			2	2	1851	2					1	6	6	5	5	5	5	4	6	5	6	4	1	2	3	4	5	2	2	1	3	1	4	4	5	6	3	5	4	4	3	4	5
R_d7l5Y3eVSb23vGh	1	1	4	2	3	0			2	2	75904	2					1	2	3	4	5	5	4	4	3	3	4	5	2	4	1	3	5	4	3	3	3	5	4	3	4	6	6	4	4	3	3	5	3
R_1DLNDgGauNXqUYf	1	1	3	2	3	2	2		2	2	71292	2					1	4	4	4	4	4	4	5	4	3	4	4	1	3	2	4	5	3	3	5	3	4	2	2	4	5	2	2	2	1	1	3	3
R_3q8qfsynmkjMmuJ	1	1	4	2	3	1	1		2	2	48162	2					1	6	6	6	5	4	6	6	6	6	5	4	1	3	2	4	5	5	2	2	5	1	3	5	5	6	4	6	3	3	3	5	4
R_1CsvUVLNPgH8JoE	1	1	4	2	3	0			2	2	47933	2					1	5	4	3	3	3	3	2	3	5	2	2	1	3	2	4	5	1	1			4	4	4	4	7	7	4	4	2	1	1	1
R_3h5TdLcZmTSCJHn	1	1	3	2	3	2	2		2	2	55060	2					1	2	2	2	2	2	2	2	2	2	2	2	5	3	2	4	1	2	2	2	2	2	2	2	2	2	2	2	2	2	2	2	2
R_2s6Fbe0diTWlRAI	1	1	4	2	3	0			2	2	16695	2					1	6	4	4	4	4	5	5	6	5	3	4	4	1	2	3	5	3	3			4	4	3	5	4	4	3	3	5	6	4	7
R_ZfMM2MndAWVV853	1	1	4	2	3	0			2	2	28092	2					1	1	1	1	1	1	1	1	1	1	1	1	1	3	2	4	5	3	3	3	3	3	4	3	3	7	7	6	4	7	4	2	3
R_1Iy0rT3X5Y5sPnk	1	1	4	2	3	1	2		2	2	12123	2					1	4	3	3	4	4	3	4	5	3	6	3	4	1	2	3	5	1	2	2	3	3	2	3	5	4	4	4	4	4	4	4	4
R_2Y8JEo0AQcOGxpn	1	1	4	2	4	1	2		2	2	24314	2					1	6	6	6	1	5	1	5	6	1	6	6	1	5	4	3	2		3		1		3		5	6	4	5	3	5	1	2	1
R_1LcDlYMw5PUwoPW	1	1	4	2	4	0			2	2	37130	2					1	4	5	6	6	6	6	5	5	5	5	6	1	2	3	4	5	4	3	3	5	3	4	4	5	7	7	6	5	4	5	1	1
R_1BPEDCWKCMbUGaP	1	1	4	2	4	1	2		2	2	60103	2					1	2	3	2	2	2	1	3	3	2	2	2	3	2	4	5	1	1	1	1	1	2	3	3	3	5	5	5	5	5	3	3	2
R_2cCloZfoA1igznO	1	1	3	2	3	0			2	2	8004	2					1	5	5	5	5	4	6	1	4	4	4	3	5	1	4	3	2	1	1	1	1	2	4	5	5	6	7	7	6	4	1	1	1
R_2abCZ0tLOwzkKYV	1	1	4	2	3	3	1		2	2	65667	2					1	5	5	5	4	4	6	4	5	4	6	5	2	4	5	1	3	1	1	1	1	5	3	4	4	7	7	7	6	1	1	2	1
R_9B885DC2qk2Ar3X	1	1	4	2	3	0			2	2	29745	2					1	5	4	5	4	4	1	1	3	5	4	4	1	4	2	3	5	2	1	1	1	2	4	5	3	6	6	6	6	4	2	3	2
R_2aghrck4FJaZXWR	1	2	2	4	5	0		2	2	2	10017	1					1	5	4	4	4	4	3	5	5	4	5	4	2	1	4	5	3	4	4	4	2	3	3	2	3	3	3	4	4	3	4	4	3
R_3hyb11mHhQEY5v7	1	2	4	3	2	0		2	2	2	95695	1	1																5	1	3	2	4									4	4	4	4	4	4	4	4
R_1mgDfrb8tOMaEVc	1	2	3	1	2	1	1	2	2	2	28540	2					1	1	1	1	1	1	1	1		1	1	1	3	1	5	4	2							2		1	1	1	1	1	1	1	1
R_3nwp4VLLb88fRut	1	2	1	3	1	0		2	2	2	78073	1					1	4	5	5	4	4	5	5	6	5	6	4	1	4	2	3	5	3	1	3	3	2	3	4	5	4	5	5	2	2	3	2	1
R_3Mgwfw7A6MOK3l2	1	2	1	4	5	0		2	1	1	23607	2			1			6	4	5	4	4	5	3	4	6	3	6	2	5	4	1	3	5	1	2	5	1	4	5	5	4	4	2	1	1	3	3	6
R_1A2RpBYsqKIiuRz	1	2	2	5	2	2	1	2	2	2	60629	2			1			6	6	6	6	6	6	6	6	6	6	6	2	1	3	4	5	5	4	5	5	5	4	4	4	7	7	6	6	7	7	6	7
R_2bNR0WrV04KqJHP	1	2	2	4	5	1	2	2	1	2	80027	2					1	6	6	6	5	6	6	5	6	5	5	6	1	4	2	3	5	5	5	5	5	1	5	3	5	6	6	1	1	1	1	1	1
R_1rCBZhFl3DGri0t	1	2	1	3	3	22	2	2	2	2	7601	1					1	2	4	5	5	4	4	3	4	5	3	4	5	3	4	1	2		3			3	3		4	6	4	4	4	4	3	2	2
R_3PLEFQCgDkhejth	1	2	3	3	2	0		2	2	2	75043	1					1	6	2	5	2	3	1	1	3	4	4	2	1	2	3	5	4	2	2	5		2	4	4	5	7	5	5	4	5	4	3	1
R_3LkajgUIEWmeEpU	1	2	3	3	2	6	1	2	2	2	78852	1					1	5	2	4	4		5	1	2	3	2	3	3	4	5	2	1	2	2		5	2	1	1	1	6	5	4	1	2	1	1	1
R_T2cTybAWCYiKSAx	1	2	3	4	5	3	1	2	2	2	97214	1					1	6	6	6	6	6	6	6	6	6	6	6	1	5	4	2	3	5	1	1	5	5	5	5	5	7	7	6	6	7	1	1	1
R_3Rf2ns8FkK1T3wl	1	2	2	3	2	2	2	2	2	2	6071	1					1	4	4	1	2		5	2	1		6	1	5	4	3	1	2	3	2	1		3	3	2	5	7	7	7	4	3	1	2	4
R_3iyvYGI0IEOWS5L	1	2	1	3	5	1	1	2	2	2	78664	1					1	5	2	6	4	4	4	4	5	6	4	4	3	1	2	5	4	2	5	5	5	3	4	3	3	5	1	6	4	1	5	3	7
R_DOihcQQBg31oFyh	1	1	2	1	1	0			1	2	47130	2					1	6	5	5	6	6	6	5	6	6	6	1	4	3	5	2	1	5	5	5	5	5	5	5	5	7	7	7	7	7	7	7	7
R_2f6EnViEaGo5JQd	1	2	2	3	3	0		2	2	2	33033	2			1			5	5	6	6	4	5	6	4	5	5	6	4	3	5	2	1	4	5	4	5	4	4	4	4	6	4	4	4	5	5	3	5
R_AmV7w0xwM2zD0nn	1	2	4	2	2	0		2	2	2	2124	2			1			4	4	4	3	4	5	2	4	5	4	3	5	3	1	4	2	1	1	1	2	2	3	3	3	7	7	6	4	4	3	4	3
R_1hHnpQQh5kwrtib	1	2	4	3	3	1	2	2	2	2	14616	1					1	6	4	4	1	1	1	4	1	1	4	1	1	2	3	4	5	1	2							4	4	4	4	4	4	4	4
R_3nH34A7pNxXIlqD	1	2	2	3	4	1	1	1	2	2	20747	2			1			3	5	6	4	5	6	3	6	4	4	5	4	5	1	3	2	2	4	3	4	2	5	3	5	6	4	5	4	6	5	3	3
R_3ETrzquy0iGn46f	1	1	2	4	2	0			1	1	42124	2					1	3	2	5	4	5	2	4	5	2	3	6	5	2	1	4	3	3	4	3	2	3		5	4	2	4	3	2	4	4	5	4
R_3nJK46RO67X9qX5	1	2	2	3	2	3	1	2	2	2	89431	1					1	1	4	5	4	3	5	1	4	4	4	4	1	5	3	4	2	1	3	3	3	3	3	3	5	4	4	4	4	4	4	4	4
R_3HvSLSqpoq20rRS	1	2	2	4	1	1	1	2	2	2	78061	1					1	5	6	5	6	6	6	6	6	5	6	5	3	2	4	1	5	4	2	3	2	4	2	2	2	2	5	5	3	3	3	3	2
R_3FXQyT9AqQJecHE	1	2	3	3	1	1	2	2	2	2	93306	1					1	4	4	4	4		4		4	4			1	2	3	5	4	4	3			4		3	5	7	6	5	4	3	3	3	2
R_1cSnFcyTYtNudkD	1	2	3	3	4	1	2	2	2	1	42724	2					1	2	3	2	3	4	5	1	2	3	2	3	2	3	4	1	5	1	2	1	2	2	1	2	3	6	6	6	4	3	5	3	3
R_1cZAMhijTMnPHSW	1	2	3	3	2	2	1	2	2	2	77708	2			1			6	4	4	2	6	4	1	1	1	1	6	2	1	3	4	5		1			1	1	1	2	4	4	4	4	4	4	4	4
R_2tsVyJkVAaA47Jr	1	2	1	3	2	1	1	1	2	2	14031	2					1	2	2	2	1	1	1	1	2	1	1	1	3	4	5	1	2	1	3	2	3	3	2	4	5	6	6	5	2	6	4	3	1
R_2txIjy0b2CjzG69	1	2	5	3	2	9	2	2	2	2	33609	1					1	4	4	2	2	3	4	2	3	2	2	4	5	3	1	2	4	2	2	2	2	2	2	2	2	3	3	3	3	3	3	3	3
R_29doR0lGCBQZVDF	1	2	1	4	3	1	1	2	2	2	37166	2					1	1	2	1	1	4	1	3	1	1	1	1	3	4	5	2	1	1	1	1	4	2	2	1	5	6	7	5	2	4	1	1	1
R_3PiAtzdf0uflhU4	1	2	2	4	5	0		2	2	1	16510	2					1	4	4	6	5	4	4	4	4	4	5	4	3	1	4	2	5	4	4	5	4	3	3	3	3	6	5	5	5	4	5	5	5
R_2t5RGthR4kyP7kq	1	2	4	5	2	1	2	2	2	2	78580	1					1	1	1	4	1	1	5	3	6	1	4	1	2	4	3	5	1	1	1		2	3	1	1		4	4	4	4	2	1	5	1
R_1DDdsSerrGzb8Qu	1	1	2	2	2	0			2	1	6512	2			1			6	6	5	6	6	5	6	5	6	5	5	4	1	2	3	5	1	4	3	3	1	1	1	5	6	4	4	4	5	4	5	5
R_Q6BM8EIY4QminvP	1	1	2	4	5	0			1	2	12196	2					1	5	5	6	6	3	4	5	6	4	2	3	3	4	1	5	2	4	2	1	5	4	3	2		5	2	3	5	2	6	2	2
R_2DTvAG8iYx2zyzv	1	2	1	2	2	1	1	2	1	2	80011	1					1	5	6	5	6	4	5	5	4	6	4	4	1	4	3	5	2	1	1			2	2	4	5	6	4	4	2	6	3	3	1
R_3s6XpZIyOTBHM1W	1	2	2	4	4	1	2	2	1	2	30126	2			1			4	2	4	5	4	4	4	3	5	4	4	5	3	1	2	4	2	1	2	3	3	2	3	2	3	5	4	3	2	4	3	4
R_1FKXdJuK6DBemo6	1	2	3	3	4	0		2	2	2	23233	2			1														3	1	4	5	2									4	4	4	4	4	4	4	4
R_25vcGZwC8cP7sb4	1	2	2	2	1	0		2	2	2	82605	1					1	4	1	4	3	1	4	1	1	1	1	1	3	1	2	4	5	1	2	2	3	3	1	3	5	7	7	3	3	7	5	1	1
R_yxsLZS3UjoT0WlP	1	2	2	5	6	1	1	1	2	1	92373	2		1				1	1	5	1	1	3	1	3	4	1	1	4	2	5	1	3	1	1	2	2	3	3	4	5	6	6	6	6	4	1	1	1
R_2Bap1GqZMgTgKwO	1	2	2	1	1	4	1	2	2	2	31779	2					1	3	4	5	4	3		3	2	5	3	5	5	3	2	4	1	1	1	3		3	1	3	4	5	4	4	4	4	4	4	5
R_2VJhTZXjaCOsYeJ	1	2	2	5	4	0		2	2	1	33629	1					1	5	3	4	4	5	4	4	5	2	4	5	4	3	2	1	5	3	1	2	1	2	1	2	4	6	6	6	3	5	6	5	4
R_22tB8nvpI53etC3	1	2	5	2	1	0		2	2	2	11433	1					1	3	4	5	5	4	1	3	5	6	5	3	1	3	2	4	5	1	1			4	4	3	5	7	7	3	4	3	1	3	1
R_Acx4reaomDsucrT	1	2	2	3	3	2	1	2	2	1	72417	2					1	2	3	2	1	4	3	2	2	2	2	2	4	1	2	5	3	2	1	2	2	2	2	2	5	4	4	4	4	4	4	4	4
R_1GOjURkuw7r0h5n	1	2	2	3	3	1	1	2	2	2	48359	2					1	2	1	2	1	2	2	1	1	2	1	2	4	1	2	3	5	3	3	3	3	2	3	2	4	6	4	5	5	6	6	5	6
R_rkgZ7WrWjvJn2yB	1	2	4	2	1	0		2	2	2	77436	2			1			3	2	4	4	3	3	4	3	3	4	4	1	4	2	5	3	2	2	2	2	2	2	2	2	2	1	2	2	2	2	2	2
R_3NFgEkJaYaOfS7w	1	2	3	2	1	2	1	2	2	2	37604	2					1												3	5	4	1	2	3	3	3	3	3	3	3	3	4	4	4	4	4	4	4	4
R_21yOWkv7ulWKogo	1	2	2	1	1	2	1	2	2	2	61605	2					1	1	1	1	1	2	1	1	1	1	1	1	3	4	2	5	1	1	1	1	1	1	1	1	1	1	1	1	1	1	1	1	1
R_xopSsyz4PNFlz9v	1	2	1	5	5	3	1	1	1	1	40160	1			1			1	3	1	1	1	1	1	4	2	4	1	3	1	5	2	4	2	4	3	3	1	1	2	3	1	2	4	1	1	3	4	7
R_DPnCo8jyEjKmkGl	1	2	3	3	2	1	2	2	2	2	42240	2			1			4	2	2	3	3	6	3	2	2	3	3	4	1	2	5	3					4	5	5	5	4	4	4	4	4	4	4	4
R_agEK1J3q2IirAv7	1	2	4	2	1	0		2	2	2	35020	2			1			5	5	5	5	5	5	5	5	5	5	4	4	5	2	1	3	4	3			4			4	4	6	5	4	6	4	1	6
R_2WxpmxHSy8mvikH	1	2	2	3	3	2	1	2	2	2	29212	2					1	1	4	3	2	4	5	2	1	2	4	1	1	2	3	4	5	2	1	3	3	3	4	5	5	6	5	5	3	6	1	1	1
R_2SHvOHZ5gN76E0b	1	2	1	4	4	0		2	2	2	55303	2			1			1	1	2	4	4		1	2	5	1	1	2	1	5	3	4	1	1		2		2	3	5	7	7	7	4	3	3	2	3
R_1jfyTxHWuxnCACp	1	2	2	2	3	3	1	2	2	1	77016	2			1			2	5	4	2	4	5	6	3	6	6	5	4	1	2	3	5	1	1	1	2	4	1	1	2	6	6	7	7	7	7	7	6
R_ux0xeKmW5LBKkQV	1	2	2	4	2	0		2	1	2	90210	1			1			3	3	4	2	3	3	3	2	4	3	2	5	3	4	1	2	1	1	1		4	4	3	3	7	7	7	5	2	1	2	2
R_2R3VoxRdDkDF16B	1	2	1	3	3	1	1	2	2	2	38401	2					1	2	2	1	1	2	2	1	1	1	1	1	2	1	3	4	5	1	1			2	1	2	1	4	7	3	4	4	4	5	3
R_1meJHt0N7ustPYQ	1	2	1	2	2	1	1	2	2	2	36305	2					1	5	3	4	3	5	5	4	5	4	4	3	4	3	5	1	2	2	1	3	3	3	2	3	5	3	4	3	3	3	3	4	2
R_1Ns0x9ClhJXpEBx	1	2	1	1	4	2	1	2	2	2	10469	2			1			6	5	5	4	5	6	6	4	5	4	2	3	2	1	4	5	1	1	1		1	1	3	1	7	7	5	6	6	4	2	4
R_1LNCrYd70PuLDB0	1	2	1	2	2	1	1	2	2	2	70555	2					1	4	3	3	4	3	4	2	4	4	4	6	3	4	2	5	1		1			2	3	2		4	5	5	4	3	4	3	4
R_79tof3DZ41f5t7j	1	2	2	2	4	1	1	1	2	2	76118	2					1	4	6	6	3	3	4	5	3	4	4	2	2	4	5	3	1	4	3			4	3	4		7	7	7	7	1	1	1	1
R_2DOiyOQ4DgZ6Fys	1	2	4	2	2	1	2	2	2	2	19901	1					1	6	6	6	6	6	6	6	6	6	6	6	3	4	5	2	1	5	5	5	5	5	5	5	5	7	7	7	7	7	7	7	7
R_5dn72yX6YADKXAZ	1	2	2	3	2	2	1	2	2	2	43143	2					1	4	3	2	2	2	2	2	3	3	2	2	1	3	2	4	5	1	1	1				3	4	7	7	7	4	2	3	1	1
R_3HkoFVviKW9riAG	1	2	2	2	3	3	1	2	2	2	70630	2					1	6	2	5	3	4	4	3	3	3	5	5	4	2	3	5	1	4	1	5	3	2	2	3	4	7	6	3	5	4	6	5	3
R_27W5nIAwAtBN4DK	1	1	4	4	4	3	1		2	1	19605	2					1	3	4	4	2	5	6	4	4	6	3	6	3	4	5	2	1	3	1	3	3	3	4	2	5	5	6	3	4	4	2	1	1
R_bQ5fp5L9FZvMs1z	1	2	2	2	2	2	1	1	1	1	60632	1					1	5	4	5	4	5	4	4	5	5	4	3	1	2	3	4	5	5	4	4	5	5	4	4	5	4	5	5	4	4	5	5	5
R_Y5exSJrvktoF357	1	2	1	2	1	3	1	2	2	2	72034	2					1	6	6	6	4	6	6	6	5	6	6	1	3	2	4	1	5		1		4		5		5	4	4	4	5	6	4	4	4
R_ABvqtVvZbAnsv6x	1	2	6	1	1	0		2	2	2	98092	1					1	4	5	3	3	3	2	2	3	4	3	2	1	2	4	3	5	1	1	1	1	2	3	4	5	7	7	7	7	5	1	1	1
R_3gYMrK1yXGX16J4	1	2	4	3	2	0		2	2	2	90057	1					1	2	2	2	1	1	3	1	1	2	1	1	1	5	3	2	4	2	1	3	3	2	2	4	5	6	4	4	4	5	4	5	4
R_3qOlYCKJ9vMBj3G	1	2	2	4	5	2	1	1	1	2	44119	2					1	5		5	5	5	6	6	5	5	6	4	2	5	4	3	1	2	2	2	1	2	3	5	3	5	5	5	5	3	3	5	5
R_2tJ8HMTWX4v1WuF	1	2	3	3	4	4	1	1	2	2	39208	2					1	1	5	4	4	4	5	3	3	2	2	3	1	2	3	5	4				4	1	1	5	5	2	4	3	2	3	1	3	3
R_DiAKv8lOzZzFDnH	1	2	2	4	4	1	2	1	2	1	37067	2					1	4	4	5	2	4	4	3	3	4	3	2	5	2	3	4	1	2	1			1	1	5	5	5	5	5	5	5	6	1	1
R_XzZF0IdbMArJziN	1	2	2	4	5	2	1	2	2	2	94132	1			1			5	6	6	3	5	4	5	5	4	4	4	4	2	3	5	1	4	4	5	5	4	5	4	5	6	6	6	6	5	6	5	5
R_1IKU40py7NwMF5f	1	2	2	4	3	1	1	2	2	2	62040	2					1	2	2	5	2	4	4	2	3	3	4	3	3	1	4	5	2	1	1			2	1	1	2	6	6	4	3	4	5	4	1
R_uqNciM8hCM6dIE9	1	2	1	3	1	0		2	2	1	30720	2					1	6	6	3	4	4	1	2	3	2	3	2	3	4	5	2	1		1				3	3	5	6	4	6	2	7	6	5	2
R_wTAFwrznoYdeACZ	1	2	2	2	1	2	1	2	2	2	45230	2					1	6	1	1	1	1	1	1	1	5	1	1	1	2	4	3	5	5	1			5	5	3	5	6	4	6	5	4	4	4	4
R_1q4CtahXBuvGAru	1	2	3	4	2	1	1	2	2	2	60010	1					1	3	3	4	5	3	3	3	4	4	3	4	4	1	3	2	5	3	4	3	4	3	3	1	4	4	5	5	4	4	4	4	5
R_3J5iRBjNx7ncvoE	1	2	1	2	1	1	1	2	2	2	44423	2					1	1	1	1	2	2	2	1	1	2	1	1	5	2	1	4	3	4	5	3		5		5	4	3	4	1	4	6	2	5	7
R_116ZQgZYaNeT1WL	1	1	3	3	3	2	2		2	1	92020	1					1	4	1	4	3	3	5	4	1	3	1	1	5	2	3	4	1	4	4	4	3	5	2	3	4	1	2	1	1	1	1	1	1
R_1FOMUnVWxuLK3YY	1	2	3	5	6	2	2	2	1	2	48183	2					1	2	4	5	3	4	5	4	4	5	5	2	5	3	4	2	1	2	1	2	2	2	4	4	4	6	6	5	5	3	2	1	3
R_2zMZinyFQzMGKyR	1	2	2	4	4	1	1	2	2	2	27006	2					1	6	5	2	4	3	4	3	3	3	3	2	3	5	4	2	1	3	3	3	4	3	3	5	3	4	3	4	3	4	4	3	3
R_3mgFZBepttZgXw6	1	2	2	3	1	2	1	1	2	2	29801	2					1	4	4	4	4	4	4	4	4	4	4	3	1	4	2	3	5	3	3	3	3	3	5	5	5	5	6	6	5	5	3	3	1
R_3FPCedWrKl6PsaL	1	2	3	5	3	0		2	2	2	8046	2			1			4	3	5	3	2	4	3	2	5	1	2	4	1	3	5	2	1	1				4	3		7	6	4	4	4	1	3	4
R_1gLxz5dHSyTXbXX	1	2	1	3	3	0		1	2	2	28054	2					1	6	6	6	6	6	6	6	6	6	6	6	5	2	3	4	1	1	2			2	3	3	5	7	4	4	4	5	3	4	4
R_26c0kFN64AcQ3G0	1	2	3	4	5	0		1	2	2	75002	2					1	4	3	5	3	3	4	3	4	5	2	2	1	5	3	4	2	3	1	2	2	3	3	2	5	5	4	4	3	5	4	4	4
R_1E0R6tHKpIHtfdn	1	1	2	4	5	0			2	1	32221	2			1			5	5	6	4	6	4	1	4	6	3	3	1	5	2	3	4		3	4	4	5	4	3	4	5	6	4	4	5	4	3	5
R_3g0lFkH1uRKtZB9	1	2	3	1	1	3	2	2	2	2	95652	1					1	2	2	4	5	3	5	2	2	5	2	2	2	4	3	5	1									4	4	4	4	4	4	4	4
R_R5klZlAWSW4587T	1	2	1	2	1	2	1	2	2	2	89115	1					1	2	1	1	1	1	1	1	1	1	1	1	3	2	1	4	5	1	1	1	1	1	1	4	1	1	1	1	1	1	1	1	1
R_3DqDHh1WtrwfLL7	1	2	1	2	2	1	1	2	2	1	90425	2		1				2	4	4	2	2	4	2	2	4	5	2	5	1	2	4	3	1	2	2	2	2	2	1	2	5	3	3	3	3	1	3	3
R_AEyrl0TW4vFDM8V	1	2	2	5	6	2	2	2	2	1	72103	2					1	6	4	6	3	3	4	4	5	6	3	2	5	4	3	2	1	5	1	5	5	5	2	4	5	5	3	5	5	5	5	7	5
R_2CevW6lFuAg99eN	1	2	2	3	3	3	2	2	2	1	48917	2			1		1	3	4	5	1	4	5	4	3	4	4	2	4	1	5	3	2	1	1	2	2	3	3	4	4	6	7	5	6	4	4	1	3
R_1BPote2iOohzNse	1	2	2	4	5	2	1	2	2	2	15227	2					1	6	4	5	4	4	5	4	3	5	4	3	4	5	3	2	1	1	1	1	1	3	4	3	4	7	7	7	7	1	1	1	2
R_124IuFXLEbSCpwp	1	2	2	2	2	3	1	2	2	2	77014	2			1			3	2	3	1	6	3	2	2	2	3	6	1	2	3	4	5									4	4	4	4	4	4	4	4
R_3hDwzc3cavYNUhr	1	2	2	4	6	2	1	1	1	2	90740	2					1	6	5	6	4	5	6	6	6	4	6	5	5	4	2	3	1	3	2	3	3	4	2	4	4	6	6	6	5	6	3	5	5
R_1CeiqrU9a1r1BOF	1	2	2	4	2	4	1	2	2	2	19142	2			1			6	6	6	6	6	6	6	6	5	5	6	1	5	2	3	4	4	2	3	4	4	5	3	4	4	4	5	4	7	5	6	7
R_2c1UR5IfVsQUg0q	1	2	3	3	3	1	2	2	2	1	16426	2					1	6	4	4	3	6	3	4	2	4	4	5	1	2	5	3	4	2	2	2	4	4	3	3	5	4	5	3	3	5	4	4	2
R_2aVqhnQtTIPLxqp	1	2	6	4	2	0		2	2	2	78210	1					1	1	1	3	4	2	5	1	1	3	3	2	2	1	3	4	5	1	1	2	2	2	4	2	3	7	7	4	4	3	2	3	2
R_1CJzMsYu5N3UH9I	1	2	2	3	4	0		1	2	2	85202	2					1	5	6	5	4	1	6	6	4	2	4	2	3	2	1	4	5	1	1	1	4		3	3	5	6	7	7	4	4	1	1	1
R_3EQPao487KmNu24	1	2	4	3	4	1	2	2	2	2	92555	1					1	5	4	6	5	3	4	3	3	3	4	4	1	2	4	3	5	1	1	1		4	5	4	4	7	7	7	4	1	1	1	1
R_2w7bSwecjfHK7Kl	1	2	2	4	3	3	2	2	2	1	74955	2			1		1	1	1	3	6	4	1	1	1	6	2	4	2	4	5	1	3	2	1	2	2	2	3	2	5	6	7	2	4	2	2	2	1
R_XG5vDRKN7km8jKh	1	2	2	3	2	2	1	2	2	2	75407	2					1	3	6	6	5	5	3	5	5	6	1	4	1	2	3	4	5	1	2			3	3	5	5	7	7	7	4	3	1	1	1
R_3iQYN0LtBJlJGkL	1	2	4	3	5	1	1	2	2	2	67401	2					1	2	3	3	3	4	4	3	4	4	3	3	1	4	5	2	3	2	2	3	4	3	4	4	5	5	6	5	4	3	3	3	2
R_1jvavzuvv5YJ8Tb	1	2	3	4	3	2	1	2	2	1	85345	2					1	6	3	6	6	5	5	5	3	5	4	5	2	3	5	4	1	4	2	3	2	3	4	4	4	5	5	6	2	2	2	2	3
R_1jOeKKB8wvXPtVj	1	2	2	3	2	3	1	2	2	1	40353	2					1	2	2	2	1	2	4	1	2	2	2	2	1	2	3	4	5	1	1	1		2	3	2	3	7	7	7	4	4	2	3	2
R_1Q6kGzvNcxeYdRb	1	2	2	3	3	2	1	2	2	2	46256	2					1	3	5	4	2	4	4	6	4	2	5	4	1	3	2	4	5	1	1	1	3	3	2	5	5	7	2	7	3	4	3	3	1
R_3ewVDMMiZMviEfv	1	2	2	3	2	2	1	2	2	2	48602	2					1	2	1	1	1	1	1	1	1	1	1	1	3	2	4	1	5	2	2	2	3	3	3	3	4	4	4	4	4	4	4	4	4
R_1mFpOpvzNfsxgmM	1	2	1	3	3	0		2	2	2	77459	1			1			5	4	5	6	4	6	6	4	6	5	4	3	4	5	1	2	5	2	4	5	3	2	5	4	4	5	4	3	6	6	5	5
R_WDO2IwTPhrxZvm9	1	2	2	3	1	2	1	2	2	2	98277	2			1			5	6	6	6	6	6	6	6	6	6	6	2	5	3	4	1	5	1	1	5	3	2	3	5	2	1	5	6	7	3	7	2
R_2uqD3cA5twXPDA7	1	2	2	2	2	3	1	1	2	2	30501	2			1			6	1	5	3	2	1	3	5	3	4	1	5	3	1	4	2	1	3	1	1	2	2	1	1	4	4	4	4	3	4	4	4
R_1hNlsoWPnZXWDsS	1	2	2	4	1	3	1	1	2	2	45177	2					1	1	2	2	2	4	2	2	3	2	4	2	5	3	4	2	1	1	1	1	1	1	4	3	3	5	5	5	4	5	3	3	3
R_1dzfeOxPzwotThv	1	2	1	2	2	1	1	2	2	1	92337	2			1			3	4	4	6	2	5	2	3	4	2	2	2	4	1	5	3	1	2	2	3	3	5	5	2	7	3	5	5	3	1	1	7
R_3puytMVeHtim8br	1	2	4	2	1	0		2	2	2	33570	1					1	6	5	5	5	5	5	5	5		5	5	4	2	1	3	5		4			5	4	4	5	4	3	3	3	3	4	3	1
R_1KpqYW4kPOkJIXz	1	2	2	2	1	2	1	2	2	2	1757	2					1	1	1	1	1	1	3	1	1	1	1	1	2	1	3	5	4	2	2	2		2	3	2	5	4	4	4	4	3	2	3	4
R_C3UGbrYssPvlH7r	1	2	2	2	1	3	1	2	2	2	66535	1					1	5	5	4	6	5	4	5	4	5	6	4	5	3	4	2	1	3	2	3	3	2	3	4	5	7	5	4	4	4	4	1	1
R_3iIHvh2jhc0XiD0	1	2	2	3	2	1	1	2	2	2	35115	1					1	6	5	5	6	4	5	5	5	6	6	4	5	3	2	1	4	4	5	4	5	5	5	3	5	6	6	5	6	4	5	5	7
R_3Mu6aKrAvnv5Xwg	1	2	1	3	2	3	1	1	2	2	29455	2					1	3	3	3	3	3	4	3	3	3	3	3	4	5	2	1	3									7	1	7	7	7	3	1	1
R_3HiyrJ38D4m9S5M	1	2	2	2	1	3	1	2	2	2	23510	2			1			1	1	3	1	1	1	1	1	1	3	1	3	2	4	5	1	2	1	3		2	1	2	3	6	4	4	4	6	4	4	2
R_1lidShf5Ehm7YJ6	1	2	3	4	2	0		2	1	2	78333	1					1	6	5	4	5	4	6	3	2	6	2	4	5	1	4	3	2	1	2			2	2	3	5	7	6	4	4	7	2	4	6
R_3m3n268jIs3g4D9	1	2	2	3	2	3	1	2	2	2	29410	2			1			5	5	5	3	4	5	5	6	2	4	4	3	1	2	4	5	2	1		2	2	1	3	5	6	6	4	4	6	4	2	2
R_YWSk5cPuobj7Alz	1	2	1	2	3	0		2	2	1	27107	1				1		1	5	4	3	3	4	2	3	4	2	1	1	3	2	5	4	2	4	2	2	2	2	2	2	4	3	3	3	3	6	4	4
R_2xRVRVhe5jN9l05	1	1	2	4	1	1	1		1	1	10451	1					1	5	4	5	4	6	4	3	5	4	2	5	3	4	1	5	2	1	1	3	2	2	2	3	5	4	3	4	3	4	3	1	1
R_33guyVCjhOqMv0U	1	2	2	1	2	1	1	2	2	2	30314	2			1			3	3	2	3	3	3	3	3	3	3	3	5	3	2	4	1	1	2	2		2	2	2	5	7	6	6	5	6	4	6	1
R_2qfPr8ORYtTuzeR	1	2	2	2	1	2	1	2	2	2	35217	2					1	2	6	2	2	2	3	1	6	3	2	2	4	2	1	3	5	1	1	1			1	2	5	7	7	4	4	4	4	3	1
R_3KwF3SUON6AldF9	1	2	2	4	4	2	1	1	2	1	17020	2					1	4	1	4	1	4	1	4	1	1	1	4	5	4	2	3	1	3	3	3	3	3	3	3	3	7	4	7	5	4	4	4	1
R_3fHUjGtTZazui01	1	2	1	3	2	0		2	1	2	29607	2					1	5	4	5	4	4	6	6	4	3	4	4	5	3	4	2	1	1	1	1	1	3	3	3	5	7	7	7	7	2	1	2	1
R_1OirRmTV3YGZf7f	1	2	1	2	2	2	1	2	2	2	46506	2					1	2	2	3	2	3	4	2	2	1	1	2	3	4	2	1	5	1	1	3	1	3	3	3	5	2	7	3	4	3	1	1	1
R_1jcXYBo2oqWwC69	1	1	1	5	5	2	1		1	2	7052	2			1			3	5	4	4	3	5	6	4	6	6		1	4	2	5	3	4	3	2		2	5	3	1	4	4	2	2	5	3	5	1
R_3DwoEXwyk2Q1ffP	1	2	1	3	1	1	1	2	2	2	85710	2					1	1	5	4	4	4	1	3	1	5	1	2	3	2	4	5	1		2			4	3	4	5	7	7	3	4	3	4	1	1
R_3M5oK5MtPop3DOt	1	2	3	1	1	5	1	2	2	2	35816	2			1			6	6		4	6	3	6	4	4		6	2	4	3	1	5	3		4	4		3	2	5	4	5	3	3	4	3	6	1
R_2xAlwwaTeFxUZmu	1	2	3	3	6	0		2	2	1	30606	2			1			3	6	6	4	5	5	6	4	5	4	3	2	4	3	1	5	2	1	3		2	5	4	5	7	5	4	5	4	4	3	1
R_2riMj1YFChktA9A	1	2	2	5	5	2	1	1	2	2	60563	2					1	3	4	3	2	3	4	2	4	3	3	2	2	4	5	1	3	2	1	2	2	4	4	4	5	6	7	4	5	2	1	2	2
R_2OUZ9X7WVNVKqGR	1	2	2	3	1	2	1	2	2	2	60061	2		1															3	4	2	1	5									7	7	7	7	7	7	7	7
R_3PdCVUAsUtTSyGk	1	2	3	4	3	3	1	2	2	2	70117	1			1			4	3	4	5	5	5	3	5	4	3	5	2	5	3	1	4	4	4	3	4	5	3	4	5	5	6	5	6	7	4	7	4
R_3Hp00UJopmpbFJ9	1	2	3	4	2	4	1	2	2	2	32824	1					1	2	4	1	1	1	2	3	1	5	4	3	1	2	3	5	4	1	1	1	1	1	1	1	1	1	1	1	1	1	1	1	1
R_BFAum7axdhitO7f	1	2	3	4	2	1	2	2	1	2	31069	2					1	5	5	2	6	3	5	1	4	3	3	3	1	3	2	4	5	1	1	2		2	4	2	2	7	6	5	4	2	3	2	4
R_2uQFPxnd4kNZpk8	1	2	2	4	5	3	1	2	1	1	10011	2					1	5	4	5	5	5	4	6	5	5	4	5	1	4	3	2	5	5	5	5	4	4	5	4	5	6	5	5	5	6	6	5	6
R_2uERVNrOgatRrJX	1	2	1	4	2	1	1	2	2	2	43219	2					1	1	3	3	2	3	2	3	4	3	4	1	4	3	5	1	2	1	1	1	1	4	4	3	4	7	7	7	7	7	3	4	3
R_1H1YSbiVcZMoCJp	1	2	2	5	5	1	1	1	2	2	55125	2					1	2	4	4	4	4	2	4	2	5	4	2	3	2	1	4	5	1	2	2	2	3	4	3	3	7	6	6	6	4	1	1	5
R_2Cj1yTBu6VgiEos	1	1	2	3	2	2	2		1	2	97026	1	1					1	3	2	2	1	5		1	3	2	1	1	2	3	4	5	1	1	1	2	2	3	2	4	7	7	7	4	2	1	1	1
R_1PTLuhyvHpQ7emI	1	2	2	2	2	1	1	2	2	2	30528	2					1	6	5	2	1	1	6	5	6	2	6	4	2	1	4	3	5	3	1	4	2	4	3	3	4	4	4	1	1	1	1	1	1
R_24x5Rbe4eFdNhlo	1	2	4	2	1	0		2	2	2	7017	2			1			6	6	5	6	6	6	6	6	5	6	5	2	1	4	5	3		3							4	4	4	4	4	4	4	4
R_1nVqhV9bzpB1sYt	1	2	2	3	2	2	1	2	1	2	95351	2			1			5	6	2	5	5	5	5	6	5	6	5	1	4	3	2	5	3	2	4	2	2	2	2	2	3	4	4	4	4	4	4	3
R_9HMEg3Q7L0fEhK9	1	2	3	3	5	37	1	1	2	2	21801	2					1	1	4	4	1	2	2	3	3	3	2	2	2	4	3	1	5	1	1	2	2	2	5	4	3	5	4	5	4	4	1	1	1
R_3MGxxDW2U8sogAX	1	2	2	3	2	3	1	1	1	1	37040	2					1	3	2	3	1	5	4	2	4	2	4	5	4	3	2	5	1	1	1	5	1	3	2	4	3	2	2	2	3	3	1	2	3
R_1IFC2Ft0NTgz3ZN	1	2	2	3	5	1	1	1	2	2	95842	2					1	1	2	5	5	4	1	4	5	5	3	2	2	5	4	1	3		1			4		2	3	6	4	4	2	6	3	6	6
R_uyOS1hqRNeWN4Kl	1	1	3	2	4	0			2	1	48846	2					1	3	5	3	4	5	6	4	4	5	5	4	4	3	5	1	2	2	2	2	3	3	2	3	4	5	5	4	3	4	4	4	3
R_1q8OIohvODkJO4E	1	2	2	3	3	2	1	2	1	2	34741	1	1					6	6	6	6	6	6	4	6	6	6		1	5	2	4	3	4	4	3	4	3	3	4	3	6	5	5	6	6	5	5	6
R_3NIiD2DacKDJwdI	1	2	2	4	2	1	1	2	2	2	85303	2		1				3	3	4	4	2	5	2	3	3	2	1	4	2	1	5	3	3	3	3	3	3	3	3	4	5	5	5	5	5	5	5	5
R_1hL0CrQbBiJojCP	1	2	1	2	1	0		2	2	2	93550	1					1	4		6	4	2	5	5	5	2		4	1	3	4	2	5	3	2	4	4	1	4	3	5	5	1	4	5	2	3	2	3
R_2yaxo0avzoD9PhH	1	2	2	4	5	2	1	2	2	2	23112	2		1				6	6	6	5	5	6	5	5	6	6	6	4	5	1	2	3	5	5	5	5	5	5	5	5	7	7	7	7	7	7	7	7
R_1GwCuynMrp2Fj5w	1	2	2	4	2	2	1	2	1	1	10940	1					1	2	2	3	2	4	3	3	5	4	2	3	3	2	1	5	4	2	3	2	2	3	2	2	2	3	4	1	2	4	3	2	4
R_R7XoZkdQ1Gmbogp	1	2	2	3	2	1	1	2	2	2	43612	2			1			4	3	6	4	3	4	5	4	5	4	5	4	1	2	3	5	3	3	3	3	4	5	4	3	6	5	5	7	6	7	5	6
R_1gIlj4WxLZYtagd	1	2	2	4	3	2	1	1	2	2	92336	1					1	5	6	5	6	3	5	6	4	2	3	2	1	3	2	4	5	1	2	2	2	2	3	2	5	7	3	5	5	5	1	3	1
R_3J9K8cZT8ch5HfC	1	2	1	2	5	0		2	1	2	10472	1			1			6	2	6	2	5	4	3	4	6	2	1	3	1	5	2	4	4	3	3	3	4	4	3	5	5	4	4	4	2	3	4	4
R_AEG91WH1byq8KKB	1	2	3	4	1	0		2	2	2	80011	1					1	1	5	5	5	4	1	5	1	6	5	1	5	1	4	3	2	1	1	2	2	2	5	4	5	7	7	7	7	7	1	4	4
R_ykYkt4kEomEsd1f	1	2	1	2	2	2	1	2	2	2	55082	1					1	2	3	4	4	3	4	3	4	4	2	3	1	4	5	2	3	2	2	1		2	3	3	5	6	7	6	4	4	1	2	1
R_0dLEfEthQGlUzct	1	2	3	2	3	3	1	2	2	1	16049	2					1	2	1	1	1	1	1	1	1	1	1	1	4	1	2	5	3	1	2	1	1	2	2	1	1	5	2	4	4	4	4	4	1
R_2TFrVNBAI1ACvfk	1	2	3	3	2	3	1	2	2	2	28211	2					1	2	4	5	6	4	5	3	2	2	2	2	1	2	3	4	5	2	1	1	2	2	4	3	5	7	7	7	6	4	1	1	1
R_2UXikJwAbfMyBbJ	1	2	2	3	2	1	2	2	1	1	85233	2					1	1	3	4	5	1	3	2	2	4	3	2	3	4	5	2	1	2	1	2	4	2	3	2	4	7	7	5	4	4	1	3	1
R_PFZZ7niAxqCBojL	1	2	3	3	1	1	1	2	2	2	96720	1				1		5	4	5	2	4	2	6	6	5	6	1	2	4	3	5	1	2	4	2	2	5	4	5	3	6	4	5	6	6	6	6	3
R_32JYcgcmrdIY7CZ	1	2	6	4	2	0		2	2	2	86303	1					1	1	3	3	4	3	4	3	3	1	3	2	4	3	2	1	5	2	2	2	2	2	3	3	5	4	4	4	4	5	5	5	2
R_21jPNqmudD7RrlC	1	2	3	4	3	1	1	2	2	2	19119	2					1	1	3	4	2	4	4	1	2	5	4	1	5	1	3	2	4	1	1	4		3	5	4	3	7	6	2	4	4	2	1	6
R_1pMPc8DLrUh17tQ	1	2	1	3	1	1	2	2	2	2	27215	2			1			3	2	2	3	4	5	2	3	2	1	6	5	3	2	4	1	3	4	2	1	4	3	5		7	2	3	4	1	5	6	4
R_3PBm9VpPPYfB3Uv	1	2	1	2	3	1	1	2	2	2	95348	1					1	3	5	5	6	3	4	5	4	5	4	4	1	3	4	5	2	3	2	3	3	3	3	4	5	3	4	4	4	4	4	3	3
R_2WAtAr33amxdvjk	1	2	1	2	2	5	1	1	2	1	49037	2			1			1	1	1	1	1	1	1	1	1	1	1	1	5	4	3	2	1	4	1	1	5	4	1	1	1	1	1	1	1	1	1	1
R_2Pz2TCojxy0KV84	1	2	1	4	3	0		2	1	2	75080	2		1			1	1	4	4	4	1	1	2	2	2	3	2	4	2	1	5	3	3	1			4	3	2	4	7	7	6	4	2	2	1	3
R_2XhxBT2AWs09iNj	1	2	1	1	4	1	1	2	2	2	38109	2			1											6			3	1	4	5	2									7	7	7	7	7	7	7	7
R_1DnCoRZphGQryhg	1	2	1	2	1	2	2	1	1	1	55125	2		1			1	4	4	3	2	2	3	2	4	4	2	2	2	3	1	4	5	2	2	2	3	4	3	2	2	7	2	5	4	7	6	7	5
R_22VQcQyyL30zgbG	1	2	3	4	5	1	2	2	2	1	34731	2					1	2	3	4	3	5	4	3	4	6	4	2	4	1	5	3	2	1	1	3	3	2	1	5	5	1	1	1	3	5	4	3	7
R_2bZgVxIH7BwB62m	1	2	3	4	4	2	1	2	1	2	55122	2					1	2	3	3	3	3	3	4	2	3	4	2	5	4	3	2	1	3	2	1	2	3	4	4	5	6	6	4	4	3	2	2	1
R_2abrhpRvGBWmzXK	1	2	3	3	2	2	2	2	2	1	46619	2			1		1	2	2	3	2	2	2	2	2	2	2	2	4	1	3	5	2	2	3	2	1	3	1	2	3	2	2	2	2	2	2	2	2
R_3syqVxs7MQyiXVi	1	2	2	2	3	3	1	2	2	2	47711	2					1	4	3	4	1	1	2	4	3	1	4	2	4	2	1	3	5	1	1	4	3	4	3	2	4	4	4	4	4	5	4	4	4
R_OPewl1gOmImjXvH	1	1	1	2	2	1	1		2	1	11226	2			1			3	6	3	1		1			4			3	5	2	1	4	5	2	4	5	5	5	2	5	5	5	6	6	2	6	6	3
R_1GZWnkH4Ej1Nf20	1	2	2	3	3	1	1	2	1	1	7060	1					1	4	5	4	4	5	5	4	5	5	4	5	3	4	2	1	5	5	5	4	4	4	5	5	4	5	6	6	7	7	6	6	5
R_3Rsbv1biyo8ISg4	1	2	2	3	2	1	1	2	2	1	91766	1	1					5	4	4	3	4	5	5	4	4	3	4	5	1	3	4	2	2	2	3	3	4	3	3	3	4	3	5	4	6	3	4	5
R_24Xre9IafhJm3PX	1	2	3	5	3	1	1	2	1	1	16801	2					1	4	5	6	6	3	4	5	5	5	5	5	4	1	5	3	2	4	5	2	5	5	4	2	4	4	4	3	5	4	5	5	3
R_1QcqsV1zbXaL3iC	1	2	3	2	2	1	1	2	2	2	21224	2			1			2	4	5	2	5	5	4	4	5	2	2	2	1	4	5	3	2	2	3		2	4	2	5	6	6	6	5	5	3	3	1
R_2ScRlrLVyHcOjsB	1	2	4	3	1	2	1	2	2	2	36571	2					1	6	6	6	6	6	5	6	6	4	6	6	1	3	2	4	5						5		5	7	7	7	4	4	1	1	1
R_yJU48OGNCZNAzDj	1	2	3	3	3	4	1	1	2	2	67216	2			1			6	6	6	6	6	6	6	6	6	6	6	4	2	5	3	1	5	5	5	5	5	5	5	5	6	6	6	5	6	6	5	6
R_11d6igqnBuiROFK	1	2	2	2	3	5	1	2	1	1	85339	2	1					1	4	4	6	2	4	2	3	4	4	2	5	4	3	2	1	1	3		3	3	2	3	5	6	6	5	4	4	6	5	3
R_2qkgKTVsdG13Ndn	1	2	4	2	2	2	2	2	2	2	51054	1					1	4	5	6	5	5	5	4	3	5	5	4	3	1	2	4	5	1	1	1	1	3	4	5	5	7	7	5	4	4	2	2	1
R_6RwDCKXreaRHvxL	1	2	4	3	3	0		2	2	2	31313	1			1			1	5	6	6	6	4	5	6	6	5	5	5	3	4	2	1		1			1	1	2	4	7	6	4	4	7	5	1	1
R_bpZGLUtPq5Ap9e1	1	2	1	3	2	0		2	2	2	78332	1					1	5	4	6		3	6	4	4	5	4	3	1	4	5	3	2	3	2	1	4	3	1	3	3	7	4	5	3	3	1	1	2
R_QnbjXqaNZ0EgCcx	1	2	3	5	2	0		2	2	1	95062	2					1	3	5	3	5	3	3	2	3	6	4	4	2	5	4	1	3	1	1	1	1	2	5	5	1	6	6	4	7	4	1	1	7
R_AExmpyntJaHFTvr	1	2	2	3	2	5	1	2	1	2	33511	2					1	2	3	3	1	4	3	3	1	1	3	2	3	2	1	4	5	1	1	1		3	2	3	5	7	7	7	4	3	4	3	1
R_1DZr8GQ8jpeakAQ	1	2	3	4	5	0		2	1	2	46239	2					1	2	3	4	2	4	5	2	2	5	3	4	1	2	4	5	3	1	2	1	2	3	4	3	3	7	7	7	5	4	1	3	3
R_24utq5YTTzCjftf	1	2	1	2	2	0		2	2	2	13204	2			1		1	5	3	6	3	3	3	4	6	3	6	3	1	2	3	4	5					5			5	4	4	4	4	4	4	4	1
R_12GxyG9wwR9u01C	1	1	4	1	1	0			2	1	30008	1					1	2	3	3	1	3	5	4	4	4	3	2	5	4	1	3	2	2	3	4	2	2	4	3	4	3	3	3	3	3	3	3	3
R_3wReqLqHTA5thJf	1	2	2	4	4	2	1	2	2	2	55123	2					1	1	4	2	2	3	2	3	2	2	3	2	4	2	1	5	3		3				3		3	5	3	5	5	5	3	5	5
R_2A1i5B66BZ2gcsQ	1	2	1	2	1	1	1	2	2	2	28103	2			1			3	2	5	3	2	1	3	1	2	2	2	1	2	5	4	3	3	2	2	2	5	3	4	2	7	5	6	4	4	1	3	1
R_qEFCYdBeNpd0q09	1	2	1	2	4	1	1	2	2	2	48809	2					1	1	2	2			4	5	1	2	1	1	3	1	5	2	4	2	2	3	4	4	2	4	3	2	2	2	3	2	1	1	4
R_2X4mJI8U1DUF29q	1	2	1	3	2	0		2	1	2	39339	2					1	5	5	4	4	4	3	3	4	5	5	3	5	2	1	4	3	1	1	1	2	2	3	3	4	5	5	5	4	4	3	4	4
R_3Gp6krpgDYZMLXF	1	2	1	3	3	1	1	2	2	1	33860	1					1		4	6	4	4				4	6	6	4	1	5	3	2	4	3	5	5	3	5	3	2	3	3	4	5	7	4	7	7
R_24Dl6Jzmz5Yem9I	1	2	3	2	4	1	2	2	2	1	23947	2			1			2	4	5	4	6	3	1	3	4	2	2	3	5	1	2	4	5	4	3	3	4	4	4	4	2	3	5	4	3	4	3	2
R_77pFSpAAVavWjwR	1	2	2	3	3	2	1	2	2	2	27703	2			1			5	6	6	4		5	6	6	4		4	2	1	4	5	3	3	3	4	4	2	2	2	5	2	1	6	6	5	2	6	6
R_z1r9aBxBGbQ6yd3	1	2	2	4	3	0		2	1	2	55060	2					1	1	3	3	1	5	5	1	3	5	4	5	3	1	2	5	4	1	1		1	2	2	2	2	7	7	6	6	3	4	4	3
R_3JaOITtNcYKrdxD	1	2	2	3	3	2	1	2	2	2	39751	2					1	4	3	3	2	4	3	2	2	2	4	3	3	1	2	5	4	1	1	1	2	3	2	3	4	4	4	4	4	4	4	4	4
R_263UgSFNOdUcjiY	1	2	2	2	2	1	1	2	2	2	75487	2					1	1	1	3	1	1	6	1	4	1	1	2	4	2	3	1	5	1				5		3	4	7	7	5	5	2	2	1	1
R_3EQk3vxaenoCoBe	1	2	2	2	2	0		2	1	2	98271	2					1	5	4	3	3	3	4	3	5	5	3	2	3	4	5	2	1	3	2	3	3	3	2	4	5	7	5	4	6	5	5	6	5
R_2Qgjxhd8dZu4FWz	1	2	3	4	2	0		2	2	2	2124	2			1			6	6	6	6	6	6	6	6	6	6	6	5	1	2	3	4	1	1	2	5	5	5	5	5	7	7	5	7	5	1	6	5
R_3PHNzRq4rktXPkS	1	1	4	4	4	0			2	1	11542	2					1	3	3	4	4	4	5	5	4	4	3	3	3	4	1	5	2	4	2	4	3	3	3	4	2	3	1	3	2	5	3	3	2
R_4Zae2a53vpGixzP	1	2	1	3	1	0		2	2	2	30349	2			1			6	1	1	1	3	4	1	4	1	4	1	3	1	5	4	2	1	1	1	1	1	1	1	1	4	4	4	4	4	4	7	4
R_2tm5eFrFvZwN5Rw	1	2	5	5	2	0		2	2	2	64127	2			1			3	4	4	4	4	4	4	4	4	4	4	3	2	5	4	1	3	2	3	3	3	3	3	3	4	4	4	4	4	4	4	4
R_3KoWeEsQpTw21Rx	1	2	5	2	2	0		2	2	2	21216	2			1			5	5	6	5	4	5	5	5	6	6	6	2	1	3	4	5	4	5	3	4	4	3	4	5	7	6	5	5	7	5	6	5
R_2QS8SySG3OWq49F	1	2	2	2	3	4	1	2	2	2	59102	1					1	2	3	1	1	4	5	1	1	1	3	1	5	4	3	2	1	1	1	1	1	1	1	2	1	2	1	4	1	2	2	2	2
R_2YJ9YFgvWt8STj0	1	2	1	3	4	1	2	2	2	2	18302	1					1	4	6	5	3	4	6	6	4	6	6	4	5	4	2	3	1	1	1	3	3	1	3	3	5	7	7	4	6	7	2	1	1
R_2fs40eKzninfVMO	1	2	1	1	1	4	1	2	2	2	12303	2					1	1	1	1	1	1	1	1	1	1	1	1	2	3	4	5	1	1	1	1	1	1	1	1	1	1	1	1	1	1	1	1	1
R_yCiYwiCnZbTtvRD	1	2	2	4	4	4	1	1	2	2	29617	2					1	2	4	4	2	2	2	1	3	4	2	1	3	1	2	4	5	1	1	1	1	3	5	3	5	7	7	7	4	3	1	1	1
R_33dpnperLZJQhp8	1	2	5	4	1	0		2	2	2	34743	1					1	4	6	6	6	5	6	6	6	6	6	2	5	1	4	3	2	1	3	4	1	1	2	1	5	6	7	4	6	6	1	6	1
R_2OGOg1OC50kENLD	1	2	2	4	3	1	1	1	2	2	72756	2	1					2	3	5	6	6	5	3	4	4	6	3	1	4	3	2	5	1	1	1	1	2	2	1	2	7	7	6	7	4	3	7	4
R_1KoLYa5RCXpjPjb	1	2	4	3	2	0		2	2	2	10467	2			1			3	4	5	3	3	4	5	5	4	3	3	1	2	5	3	4	1	2	2	2	3	4	3	4	5	5	5	4	3	2	3	1
R_Dcnsp8EVvd4dAdP	1	2	3	5	4	2	1	2	2	2	84095	2					1	1	1	4	4	5	3	2	3	4	3	2	5	4	3	2	1	1	1	1		1	2	2	4	3	2	1	2	3	2	2	1
R_2fDKatN4r0jy89S	1	2	2	4	4	1	1	1	2	2	33133	1					1	4	4	5	5	5	4	4	4	5	4	5	5	3	2	4	1	4	3	3	3	3	3	2	5	6	6	5	5	4	2	2	2
R_1k06UoaXZBu4rWc	1	2	2	3	3	3	1	1	1	1	33881	1					1	3	3	3	5	3	3	1	5	5	4	3	4	3	2	1	5	2	5	3	5	3	3	3	3	3	5	3	4	3	6	4	3
R_2z79wogn8dRKmiG	1	2	2	2	1	2	1	1	1	1	33155	1					1	6	6	2	6	6	6	6	3	6	5	6	1	3	2	4	5	5	4	5	5	5	5	5	5	5	4	4	4	4	4	4	4
R_3gUCDwr3sE6nJU0	1	2	3	3	5	9	1	2	2	2	95833	2					1	1	4	4	5	3	4	5	5	5	4	4	4	3	2	5	1	2	3	2	2	2	2	2	4	4	4	4	4	4	4	4	4
R_3gN4S6TMtebNOW1	1	2	2	3	2	1	1	2	2	2	77069	2			1			6	6	6	6	5	6	6	6	4	6	5	5	4	3	2	1	1	2	1			5	2	3	3	3	4	4	4	3	4	3
R_3jYZbXSKnQATBu6	1	2	6	3	2	0		2	2	2	46254	2			1			3	4	6	3	6	4	4	3	6	3	4	4	1	5	3	2	1	1	2	2	3	5	4	5	7	7	7	4	4	1	3	4
R_1d6lKRWfcVcokDh	1	2	3	2	1	2	1	2	2	2	78239	2		1				4	4	4	5	4	3	5	3	5	4	1	5	3	2	1	4	2	3	2	3	2	2	3	4	2	3	3	2	1	2	3	3
R_T6Os6r8cZvIa7Lj	1	2	2	4	3	0		1	2	2	49099	2					1	3	3	4	4	5	5	3	4	4	4	1	5	3	4	2	1	2	2	2	2	2	3	3	4	5	5	4	5	4	2	3	3
R_1HessomF2EsjD17	1	2	2	4	3	1	1	1	2	2	92057	2		1				3	3	4	5	2	3	2	3	4	2	1	4	2	5	3	1	1	1	1			5		5	7	6	5	4	6	1	4	2
R_3iQrnVPLW7p3mWm	1	2	2	5	4	6	1	1	1	1	10065	1					1	6	6	6	4	4	4	5	5	5	5	4	1	5	3	2	4	1	2	2	3	2	5	2	5	6	6	6	5	6	2	6	2
R_1kMH3XE5hhDZ2cY	1	2	2	4	6	0		2	2	1	95673	2					1	1	2	2	2	2	1	1	1	3	1	2	5	4	3	2	1	1	1	2	2	1	3	3	2	7	7	6	6	7	2	3	5
R_2vZg5xS884ZMA2c	1	2	3	4	5	3	1	2	1	2	23936	2			1			1	1	1	1	2	1	1	2	1	3	1	2	1	4	3	5	1	1				5	4	5	6	6	4	4	5	4	4	4
R_qEdIYKTh0jHdQpr	1	2	1	2	2	2	1	2	2	2	33592	2					1	2	1	1	1		1	1	1	1	1	1	5	1	4	3	2	1	1	1	1	1	1	1	1	1	1	1	1	1	1	1	1
R_3j3s6Fm7ICxxwK9	1	2	3	3	3	61021	2	2	2	1	61021	2					1	4	2	3	3	4	3	2	2	4	2	3	2	4	1	3	5	3	3	3	3	3	3	3	4	4	4	3	4	3	5	4	3
R_rkjGkDJi4M8iHfz	1	2	3	2	3	1	1	2	1	1	22309	1					1	3	1	1	3	4	3	1	3	2	3	1	3	1	5	4	2	1	1	1	3	1	2	4	2	5	2	3	2	2	4	4	4
R_1IRSZIHDhjMEOvz	1	2	3	4	3	1	1	2	1	1	28453	2	1					4	4	4	2	4	2	4	3	2	3	3	1	2	5	4	3	2	4	3	2	1	3	3	3	3	5	6	2	7	2	7	5
R_re6JdV2nSLogro5	1	2	6	3	1	0		2	2	2	32826	1					1	5	6	3	2	5	5	5	5	2	2	1	2	1	4	5	3	2	2	3		3	3	3	4	7	3	4	4	3	4	4	2
R_1H6pADLwPZ4Cijx	1	2	3	1	2	1	2	2	2	1	19601	1					1	1	1	1	1	3	1	1	1	1	3	1	4	1	5	2	3		2			2				7	5	2	4	6	3	3	1
R_3iyBTMSBuBtIxTp	1	2	4	3	2	0		2	2	1	20785	2			1			3	6	6	5	2		5	1	6		4	2	4	1	3	5	1	4	2	5	1	5	5	5	1	1	1	5	6	1	5	2
R_2TZ7nMwh73DUN48	1	2	2	4	3	0		1	2	2	89509	2					1	2	2	2	2	2	2	2	2	2	2	2	4	3	2	1	5	1	1	2	2	2	2	2	2	5	5	5	5	5	5	5	5
R_0VNBZPoAkDEqANz	1	2	3	3	6	0		2	1	2	47124	2					1	5	3	2	2	1	5	4	4	2	3	1	1	2	4	5	3	2	1	4		1	1	4	5	1	5	5	2	1	1	6	6
R_aXDVPqoRelwqy1b	1	2	2	3	3	2	1	2	2	2	48111	1					1	1	4	4	1	4	4	5	4	4	4	3	4	2	3	5	1	2	3			3	3			4	5	4	4	3	3	3	4
R_2bHGj4WA1QQjblS	1	2	1	2	1	19	1	1	1	2	72208	1		1				5	4		6	2	6	5	1		6	4	5	3	2	1	4	2	1	2	5	2	2		3	7	5	7	5	6	1	5	1
R_125dkOArcHmxMGO	1	2	3	5	3	3	1	1	2	2	89832	2					1	3	4	3	2	4	5	1	2	3	4	4	3	1	2	4	5	1	1	2	2	1	3	2	4	7	7	5	3	6	3	3	2
R_1GUZw6RIx3SgtcD	1	2	2	5	4	0		2	2	1	92805	2					1	3	3	4	5	6	5	5	2	5	3	5	2	5	3	4	1	1	1	1	2	3	5	4	1	3	3	2	3	1	5	3	3
R_2EhMHafpuGGfQYZ	1	2	2	2	2	2	1	2	2	2	94579	1					1	4	3	4	5	1	6	3	3	6	1	1	2	3	1	5	4	1	1	1		2	4	4	3	7	7	6	4	3	1	2	1
R_3g5Rsckf0In6BTS	1	1	1	2	3	1	2		1	2	33020	1					1	1	1	3	1	1	1	1	1	1	1	1	1	5	3	4	2	3	1	2	1	3	2	1	1	1	2	3	1	1	1	1	1
R_yEhn6sGGCCGqmPv	1	2	1	2	1	1	1	1	2	2	34653	2					1	5	6	5	4	5	4	5	4	4	6	5	1	2	5	3	4	1	1	2		2	3	4	3	4	4	4	4	4	4	4	2
R_24CdwtxJEM4AzP7	1	2	1	1	1	2	1	2	2	2	4901	2					1	4	4			2		3		3	4	2	3	1	4	5	2									4	4	4	4	4	4	4	4
R_9ZbLlf1PacKGT1T	1	2	4	4	3	0		2	2	2	84015	1	1					2	4	5	4	6	6	4	6	5	4	4	4	5	2	3	1	1	1	1	1	1	5	4	5	7	7	7	7	7	1	1	1
R_3L1Qz1MabzOLoBv	1	2	3	1	1	2	2	2	2	2	44052	1			1														5	2	1	3	4	1	1	5	5	5	5	5	5	1	7	7	7	7	7	7	7
R_UzkEQTk7e8ykz1n	1	1	3	4	5	2	1		2	1	90024	2					1	2	4	6	3	1	3	4	3	5	5	6	4	5	1	2	3	3	2	3	4	5	5	3	4	3	5	4	6	7	4	5	5
R_3oGEXfefUDULmpZ	1	2	1	2	1	1	1	2	2	2	28376	2			1			1	1	1	1	1	1	1	1	1	1	1	3	2	5	1	4	5	5	3	1	3	4	1	2	3	2	1	4	2	3	4	1
R_33flcf0B4DKYgqM	1	1	3	4	5	2	1		2	1	54942	2					1	1	4	4	3	3	5	3	4	4	5	2	3	5	1	4	2	1	1	2	1	2	3	3	5	7	7	5	5	4	2	3	3
R_3plmAbmmEVxcqjk	1	2	2	3	2	6	1	1	1	1	78204	1					1	1	3	4	3	2	4	4	3	5	5	2	3	2	5	4	1	1	1		5	2	4	4	5	7	7	6	4	3	4	1	2
R_sHBW6l2vCpBxIiJ	1	2	2	2	2	1	1	1	2	2	96001	2	1				1	4	3	5	3	1	6	4	4	3	4	3	2	5	1	3	4	1	1	2	3	5	3	2	5	4	4	5	5	5	4	4	6
R_3CWntiat8wq5yPe	1	2	2	5	5	1	1	2	2	1	75762	2					1	1	2	4	4	4	4	3	4	6	4	3	1	3	2	5	4	1	1	1		2	5	5	1	7	6	6	5	4	1	1	6
R_2YeQglpdJUnWFxg	1	2	1	2	1	2	1	2	2	2	7719	2					1	5	3	3	4	4	1	3	2	4	2	4	4	1	2	5	3	3	2	2	3	2	3	3	2	3	5	5	4	4	3	4	3
R_2B3C0bdLaoZNnIV	1	2	2	3	1	3	1	2	2	1	31779	2					1	4	5	5	6	6	3	1	3	5	2	4	3	2	1	5	4	4	1	5	3	2	1	3	5	6	7	7	5	5	5	4	4
R_2DUqKSRAvhTZEBq	1	2	2	1	1	2	1	2	2	2	16601	2					1	4	4	4	4	4	4	4	4	4	4	4	3	1	2	4	5	3	3	3	3	3	3	3	3	4	4	4	4	4	4	4	4
R_Y3Lx8KvlW1KRxUR	1	2	2	2	4	3	1	2	2	2	22193	2					1	3	3	4	2	2	4	1	5	3	3	1	1	3	2	4	5	1	1	3	3	3	3	3	3	4	4	4	4	4	4	4	4
R_VQ3Dic8t5u0gXgl	1	2	1	3	2	3	1	2	2	1	27203	1					1	6	6	6	6	5	6	6	6	6	6	6	1	3	4	5	2	1	1	2	2	2	5	5	4	7	6	7	6	2	1	3	2
R_ueUEQ7kh4owVBW9	1	2	1	3	2	0		2	2	2	36303	2			1			6	5	1	2	1	3	2	4	5	2	1	5	1	2	3	4	3	1	4	1	2	4	3	5	7	3	5	2	2	6	5	6
R_24JiHHx7YYsobW3	1	1	2	1	3	2	1		1	1	93630	1					1	5	2	2	2	3	3	3	2	2	2	2	3	2	5	1	4	3	3	3	4	3	2	3	3	3	4	2	3	4	4	3	4
R_2yfqDKgPW4fEBdM	1	2	2	4	2	2	1	2	2	2	84341	1					1	5	5	6	4	3	6	6	4	4	5	6	5	2	3	1	4	4	3	5	5	3	4	3	5	5	6	3	3	6	3	3	1
R_tKHW1kOKiaQ8Czf	1	2	2	4	3	0		2	2	1	44133	2			1		1	2	3	4	1	4	5	4	3	3	4	3	3	2	1	5	4	3	1	2	3	3	2	2	5	6	6	4	3	3	5	3	1
R_3oMzxPRT0URms5i	1	2	2	4	3	1	1	2	2	2	50703	2			1			3	4	3	2	3	4	3	3	3	3	2	3	1	2	4	5	1	1				3		4	7	7	4	4	3	3	3	2
R_1jrCpFRDB4AgcSV	1	2	2	3	3	1	1	2	2	2	54481	2					1	5	5	1	2	5	4	1	2	1	6	1	2	5	4	1	3	2	1	2	2	3	4	4	2	6	5	2	6	3	3	2	3
R_2qftZwTYif8UqqD	1	2	2	5	4	2	1	1	2	2	44514	2					1	3	3	3	3	3	3	3	2	3	3	3	2	1	3	5	4	1	1	2	2	2	2	3	2	5	5	4	4	5	4	4	4
R_33ClYCPW9Qp8u8C	1	2	1	2	1	1	1	2	2	2	38574	2					1	3	2	1	1	3	3	1	1	1	1	1	4	1	2	3	5	2	1	1	2	2	2	2	4	7	6	7	2	4	2	2	1
R_2TGccBjOEB9YD3f	1	2	2	4	3	0		1	2	2	80033	2		1				4	4	4	4	4	4	4	4	4	4	4	4	2	5	3	1	3	3	3	3	3	3	3	3	4	4	4	4	4	4	4	4
R_33jxKtX9c3vDNdu	1	2	2	4	3	2	1	2	2	2	79046	2					1	1	1	2	2	4	2	1	1	3	2	2	5	4	3	2	1	5	2	4	2	1	2	1		5	5	4	4	3	2	3	6
R_eCX6IjtaRBQADFn	1	2	3	2	1	4	2	2	2	2	10468	1			1			6	5	6	6	5	4	6	5	6	5	5	1	5	2	3	4	5	4	3	3	4	4	4	5	5	4	6	5	4	4	4	6
R_3GkYMSXRFEMUoMX	1	2	2	2	2	1	1	2	2	2	7108	2			1			2	3	3	3	2	3	2	2	3	3	1	3	5	4	2	1	3	1	3	4	3	3	2	4	2	4	4	1	2	2	2	1
R_3OftUXUjYmVWeDp	1	2	1	3	1	0		2	1	2	23889	2			1			2	5	4	2	2	4	4	4	2	4	2	3	1	2	4	5		1	3	3			4	5	7	7	7	4	7	5	1	1
R_3KOTT7tmmql6xcR	1	2	1	3	2	1	1	1	2	1	77076	2			1			5	6	3	2	4	6	5	5	4	6	4	4	5	3	2	1	4	1	2	3	2	2	3	3	6	4	6	4	6	4	4	3
R_3KW6uIRgmG67kIJ	1	2	2	1	1	2	1	2	2	2	12887	2					1	4	4	4	4	4	4	4	4	4	4	2	5	4	3	1	2	3	3	3	3	3	3	3	3	4	4	4	4	4	4	4	4
R_3PIOj1M2aLUsa89	1	2	4	4	2	0		2	2	2	11417	1					1	1	2	3	2	3	4	1	1		1	1	2	3	1	5	4	1	1	2		3	4	4	5	7	7	7	4	4	1	2	1
R_3O8FIQqylY2rKAu	1	1	3	2	2	0			1	2	79230	1					1	5	2	3	5	5	4	3	5	3	2	3	2	3	1	4	5	3	3	3	3	2	2	3	4	5	5	2	6	5	4	5	6
R_w0IUNIsX6IV06hr	1	2	3	5	2	1	2	1	2	2	31023	2					1	3	3	3	3	3	3	3	3	3	3	3	1	2	3	5	4	2	1	3	3	3	2	2	5	4	4	4	4	4	4	4	4
R_2Sjj8q7PgmTTzQ2	1	2	2	2	1	2	1	1	2	2	35601	2					1	5	4	2	3	5	4	6	5	3	5	6	2	5	4	1	3	4	3	1	3	4	3	4	4	4	4	4	3	4	5	6	4
R_1exjliK0MPOiFxL	1	2	1	3	2	0		1	2	2	75287	1					1	3	2	1	1	3	3	1	1	1	1	1	5	2	3	4	1	1	1	3	3	1	4	3	4	4	4	4	4	2	2	4	3
R_1oC0Nox9ovSwld3	1	2	6	3	1	1	2	2	2	2	63137	2			1			3	4	6	5	5	1	2	3	5	3	3	3	4	1	2	5	1	1	1	1	2	3	2	5	7	7	5	7	4	2	4	2
R_1od0fOrpYMX8kqy	1	1	3	3	1	4	1		2	1	39503	2			1													2	2	5	4	3	1		1				1	2	5	5	4	5	4	4	3	3	4
R_WrqHCAAtx4yMXiV	1	2	3	4	4	3	1	2	2	2	46182	2					1	1	4	3	2	5	5	5	4	2	3	3	2	5	4	1	3	3	5	2	4	4	2	2	2	5	4	5	5	4	4	5	3
R_rpQwnvarR8eS6Xf	1	2	2	2	1	2	1	2	1	1	43204	2					1	5	1	1	1	4	4	1	3	1	1	1	2	4	3	5	1	1	1	1	1	2	1	1	1	2	1	1	1	3	1	1	1
R_10IqT3dWgPq22ZA	1	2	5	3	3	0		2	2	1	80014	2					1	6	5	6	4	4	6	6	5	4	5	4	2	1	4	5	3	2	2	2	3	3	4	3	5	7	7	7	4	4	1	4	1
R_20SDPbwG9WIv6HP	1	2	2	4	5	2	1	2	2	2	60612	1			1			5	5	5	5	5	4	5	5	6	5	5	1	2	3	5	4	4	4	5	5	5	5	5	5	5	5	6	4	5	6	4	6
R_bJkUZMgY7Sk0xrj	1	2	1	4	5	1	1	2	2	2	35031	1					1	4	4	4	3	3	5	4	4	3	5	2	2	4	1	3	5	2	1	2	3	2	2	1	5	7	7	7	3	5	3	1	2
R_2y3IIUMuUElwehx	1	2	5	2	5	1	2	2	2	2	55124	1					1	1	4	2	2	3	5	2	5	1	3	1	2	4	1	5	3	5	5	1	1	1	1	1	1	1	1	7	7	7	7	7	7
R_22GiMDeOLODstdt	1	2	4	2	1	0		2	2	2	90012	2			1			6	6	6	6	6	6	6	6	6	6	6	1	5	2	4	3	5	3	5	5	5	5	3	5	4	4	4	4	4	4	4	4
R_1lzsabBQZNS4Saj	1	2	3	3	5	2	1	1	2	2	12566	2			1			2	3	2	2	2	2	2	2	3	2	2	5	2	4	1	3	2	1			2	2	2	3	4	4	4	4	4	4	4	4
R_6Mf2cFmmBsChqql	1	2	2	2	1	5	1	2	2	1	78753	1	1					2	1	3	3	2	4	1	1	1	2	1	2	5	4	3	1	3	1	3	3	4	4	1	3	3	4	2	3	4	4	2	3
R_pGbnNEZ4HM6TsPL	1	2	3	3	3	2	1	1	2	1	46341	1					1	1	3	2	2	3	2	2	3	2	2	2	3	1	5	2	4	2	1	2	2	2	2	2	2	6	6	5	5	4	5	4	3
R_7Q9FmuP9EfSPvTH	1	2	1	3	2	1	2	2	2	2	92840	1					1	3	4	5	3	3	5	4	4	5	4	3	4	1	3	5	2	4	2			3	3	3	4	4	2	5	7	3	2	3	5
R_1dcQE4ex2uLkLYR	1	2	2	3	4	2	1	1	2	1	5488	2					1	1	1	5	1	2	1	2	3	5	4	2	2	1	3	4	5	2	1	1	2	2	3	2	5	5	3	4	3	5	3	4	3
R_3M9gVt7QqRI3w0P	1	2	2	2	2	3	1	2	2	2	46740	2					1	2	3	2	2	2	4	2	1	1	1	1	1	3	4	5	2	2	1	2	1	2	2	2	1	3	2	4	1	1	1	3	1
R_1jZWNZS6YbaF0La	1	2	2	5	4	2	1	2	2	2	30067	2		1				6	5	5	6		6	5	6	6	5	5	1	2	5	4	3	1	2	4	3	3	2	5	5	6	4	5	3	4	3	6	5
R_2ayI9n0JB2qsiys	1	2	3	2	6	4	1	1	2	2	70117	2			1			4	4	4	4	4	4	4	4	4	4	4	2	3	5	1	4	4	4	3	4	4	3	4	3	5	4	5	4	5	5	6	6
R_3Lh8PJuzGBzjWHq	1	2	5	4	2	0		2	2	2	27615	2			1			1	4	5	6	5	3	6	3	5	2	5	2	1	3	4	5	1	1	3	2	4	5	5	5	7	7	4	5	3	1	1	1
R_1gdKMx3OVjcfOML	1	1	1	2	2	2	2		1	1	32817	2					1	6	5	6	5	6	6	5	5	5	5	5	5	3	4	2	1	5	3	3	3	5	3	3	5	6	6	6	6	6	6	6	6
R_1eERrai6Hk3sPds	1	2	1	2	4	0		1	2	2	40505	2					1	6	4	4	1	3	6	3	3	5	2	3	1	3	2	5	4	5	4	4		5	5	5	4	2	3	1	2	1	1	2	3
R_3k70729j9zu5gJK	1	2	2	3	1	0		2	2	1	95128	1					1	3	4	2	3	3	5	3	4	3	3	3	5	2	3	4	1	2	1	3	4	1	2	3	2	2	3	3	2	4	4	3	1
R_3NU8iblFs4fzqO8	1	2	2	3	1	3	1	2	2	2	78046	1					1	5	6	6	6	6	6	6	5	6	6	6	5	4	3	2	1	3	1	3		2	3	3		5	4	4	4	4	4	5	5
R_vireFvcm4XYX9E5	1	2	1	2	1	2	1	1	2	2	43952	2					1	1	1	1	1	1	2	1	1	1	1	1	3	2	1	5	4	1	1	1	1	1	1	1	1	1	4	3	4	1	1	1	1
R_1I4KDaeqN4MUoWW	1	2	1	2	1	1	1	1	2	2	28645	2					1	2	1	1	1	1	1	1	1	3	1	1	1	3	2	4	5	3	3	4	5	5	2	4	3	5	5	4	5	5	5	5	4
R_9Z8gZqd7C6Je4nv	1	2	2	4	4	2	1	2	2	2	10024	1			1			5	5	4	5	5	5	5	4	5	5	5	2	3	4	5	1	5	4	4	4	4	4	4	4	6	5	4	6	4	3	6	5
R_25FQL4MGVE6Z5Ci	1	1	1	4	2	0			1	2	36116	2		1				4	6	5	4	4	4	6	5	5	4	5	1	2	3	4	5	1	1	1	1	3	4	4	5	4	7	6	4	4	1	1	2
R_2YQB51xb4OVXApo	1	2	2	3	3	1	1	2	2	1	38015	2					1	5	3	4	1	4	2	3	3	3	3	2	1	3	4	2	5	1	1	2	3	2	3	2	5	7	7	4	4	7	4	1	1
R_3NDmY1GNUeDCSvP	1	2	2	4	5	2	1	2	2	2	57106	2					1	3	4	4	2	4	2	4	3	4	3	1	1	2	3	4	5	1	1	2	3	3	3	2	5	7	7	4	4	4	4	4	1
R_2BsNs8rgl0hlTrR	1	2	2	2	2	5	1	1	2	2	44094	2					1	4	6	4	2	4	3	3	3	3	3	4	1	3	2	4	5	2	2	3	4	3	3	3		7	7	4	4	3	3	1	4
R_puzLgw7sDx9P3A5	1	2	2	5	5	2	2	1	1	1	40045	2	1					4	3	3	3	5	4	5	3	4	4	5	2	4	5	3	1	5	4	1	2	4	5		4	5	5	5	4	6	3	5	5
R_2BwJBGKalvFc2ot	1	2	2	3	2	2	1	2	2	2	75006	2					1	4	2	4	5	3	4	1	2	2	2	2	4	2	1	5	3	3	1					3	5	6	6	6	6	6	4	3	1
R_1PYlLvHkBVZroNm	1	2	2	3	2	3	2	1	2	2	47331	2					1	3	2	6	6	3	5	2	3	4	2	3	4	5	1	2	3	4	3	3	2	3	2	3	4	3	5	5	5	4	4	4	4
R_3isvhjZlbqICRJa	1	2	2	2	2	1	2	2	1	2	73160	2					1	3	4	4	2	5	5	1	4	3	4	2	1	3	5	4	2	3	2	3	3	3	3	3	3	7	7	7	7	7	3	3	1
R_QhNLtlbYoScj041	1	2	3	3	1	3	1	2	2	2	27105	2	1		1		1	2	4	5			1	4	2	4	3	1	2	1	3	4	5	1	1			1	1	1	5	7	7	5	4	5	5	5	1
R_3fIelhKTIWkaIow	1	2	2	4	4	0		1	2	1	19106	2					1	2	2	3	2	3	2	2	3	3	2	2	3	5	1	4	2	2	1	2	4	1	2	2	4	3	3	3	2	3	2	3	3
R_1jqZky90ZWB9D0Y	1	2	1	2	3	2	2	2	2	2	29436	1			1			6	6	6	3	3	3	6	6	3	6	4	3	2	1	4	5	3	1	1			3	3	4	7	2	1	1	1	1	1	1
R_1fdWzuO6Unos1Aq	1	2	1	2	1	1	2	2	2	2	78537	1					1	4	6	6	6	6	6	6	6	6	6	6	3	2	5	4	1	3	3	2	1	1	2	3	2	3	4	4	1	2	2	1	3
R_85MbR6RoHA4AQBX	1	2	2	3	4	2	1	1	1	2	85225	2		1				2	3	2	2	3	4	3	2	2	2	2	5	3	2	1	4	4	3	2	2	5	3	4	1	4	4	3	3	3	4	5	4
R_10YHWRzRGFycbUF	1	2	2	1	1	2	2	2	1	1	45011	2					1	1	1	1	1	1	1	1	1	1	1	1	3	1	4	2	5	1	1	1	1	1	1	1	1	1	1	1	1	1	1	1	1
R_11hGHzIUpM0l1eX	1	2	6	4	2	0		2	2	2	29720	2			1			6	6	6	6		6	6	6		6		2	5	1	4	3									4	4	4	4	4	4	4	4
R_3Dun8WL13jIzJW3	1	2	2	5	5	3	1	2	2	2	18202	1			1			3	6	6	5	6	6	2	5	1	6	6	5	2	4	3	1	3	3	5	3	3	5	5	3	6	5	6	4	5	5	4	4
R_yWKq99OwQ4vY8Mh	1	2	2	4	6	1	1	2	2	2	29466	2					1	6	6	6	5	4	6	6	6	6	6	5	3	1	2	4	5	1					5	3	5	4	4	4	2	3	3	2	4
R_1kFceTAJ88fmROE	1	2	3	3	3	3	1	2	2	2	14609	2					1	3	5	6	2	6	5	5	6	5	5	5	5	2	4	3	1	1	1	2	1	3	3	3	4	7	7	6	7	4	3	1	3
R_3MQZC4ugZvLruFa	1	2	3	2	1	1	1	2	2	2	33441	2			1			4	3	4	4	4	5	5	3	4	3	3	4	2	1	3	5	3	2	3		5	3	4	3	5	4	6	4	4	3	4	6
R_3hs6PhiAh5VgHz2	1	2	1	2	2	1	1	2	2	2	37804	2					1	4	4	5	4	5	5	5	4	6	4	4	1	2	3	5	4	1	1	1		2	5	5	5	7	6	6	4	4	1	1	1
R_3Mu22p49Gx4WdXz	1	2	1	3	1	0		2	2	2	10026	2			1			1	1	5	3	1	1	3	1	4	1	1	5	4	2	3	1	2	1	2	2	2	2	2	4	6	6	4	2	4	1	1	3
R_2TOdXf6c04APBNt	1	2	3	4	4	4	1	2	2	2	85142	2					1	1	2	2	3	3	2	1	3	3	2	3	1	2	4	3	5	2	2			3	3	3	5	7	6	7	6	3	1	1	1
R_9MIVeb2d4qsY4lr	1	2	1	4	2	0		2	1	2	6475	2					1	3	5	4	4	4	6	1	2	5	4	1	2	1	3	4	5	1	1	2	1	2	5	4	4	7	6	5	7	6	1	3	6
R_3QJAPZ93KAFTN7P	1	2	2	4	3	2	1	1	2	2	14425	1					1	1	2	4	2	2	5	2	3	4	3	1	4	5	3	2	1	2	3	2	2	4	3	3	3	5	6	6	4	5	2	2	4
R_3D1MPMuOzyDpJqY	1	2	3	1	1	5	1	2	2	2	37722	2					1	5	5	4	3	5	6	5	4	3	5	5	1	4	2	3	5	1	1	1		2	3	4	4	7	7	7	4	2	1	1	1
R_PwGrXqp2ulTIzg5	1	2	4	1	3	0		2	2	1	47130	2					1												4	1	5	2	3									4	4	4	4	4	4	4	4
R_SNmoNcFTEHZ6Yff	1	2	4	3	1	0		2	2	2	43232	2			1			4		4	3	3		1	1	4	3	3	3	2	1	4	5					4	4	3	5	7	7	4	5	7	4	7	1
R_3Rpy696kkSlnGIj	1	2	2	1	1	1	1	2	2	2	38606	2					1	6	6	6	6	4	6	6	6	2	6	6	5	1	2	4	3	1	1	1	5	1	1	5	5	6	6	6	4	6	6	4	4
R_1dnQsraTXQ5u6hL	1	2	2	2	2	2	1	2	2	2	75605	2					1	1	1	1	1	1	1	1	1	1	1	1	2	1	5	4	3	1	1	1	1	5	1	2	4	4	4	4	4	4	4	4	4
R_1nOb9gOue8Jo2j1	1	2	2	2	1	5	1	2	2	2	33311	2			1			4	1	1	3	3	4	3	2	2	2	2	3	1	4	2	5	3	1	3	2	3	1	1	4	6	6	6	5	7	7	7	3
R_1o5RxI4Cmucnymr	1	2	2	3	1	0		2	2	1	6351	2					1	3	5	4	2	2	5	5	2	5	5	5	1	5	2	4	3	2	3	3	2	4	4	3	5	7	4	3	2	3	3	4	7
R_3JxBG5bLHXxtp4F	1	2	4	4	2	0		2	2	2	73132	2			1			6	3	3	6	6	6	3	1	6	4	6	1	2	3	4	5	2							4	4	4	4	4	4	4	4	4
R_1JOsqjGCjCB8y1Y	1	2	2	3	2	2	1	2	2	2	27030	2					1	5	5	5	4	5	5	5	5	4	5	3	5	3	2	4	1	2	2	3	2	4	2	3	5	4	4	3	3	4	4	4	3
R_2aww7D5Q8jioPlv	1	2	3	4	1	0		2	1	2	31061	2			1			3	2	2	2	2	5	2	2	2	2	2	5	1	2	3	4									5	4	4	2	3	3	6	6
R_uepgIviqsbvwJJT	1	3	4	5	6	1	2	2	2	1	44113	2					1	5	6	5	2	2	6	5	3	1	4	2	4	1	2	5	3	1	1	1	1	2	3	2	3	7	7	7	4	7	1	1	1
R_1Luick8fEjeN4YX	1	2	1	2	2	1	1	2	2	2	38358	2					1	2	1	1	1	3	1	1	1	1	1	2	1	2	3	5	4									4	4	4	4	4	4	4	4
R_2zosZZdZ7XsmmAG	1	1	3	3	4	1	2		2	1	6484	1					1	6	6	5	5	5	6	5	5	6	4	4	1	5	3	2	4	1	1	1	1	1	3	4	4	6	6	4	7	6	6	1	4
R_2q2IiGDq0IXKrMB	1	2	3	5	5	2	1	1	2	1	22309	1					1	5	6	5	4	5	5	3	5	5	5	5	2	1	3	4	5	3	2	2	3	3	2	3	4	4	4	4	4	3	2	5	5
R_2VKNLqguuwoBFch	1	1	1	4	5	1	1		2	1	38732	2					1	5	6	4	4	5	5	5	5	3	6	4	5	4	3	1	2	2	1	3	3	3	2	2	4	6	6	4	4	4	4	4	1
R_3Gk5KCf1BsASh3a	1	2	2	4	1	1	1	2	2	1	21853	2			1			5	5	4	3		3	3	3	3	2	3	4	2	3	1	5	1	1	1	1	2	3	3	5	5	3	3	3	5	3	3	1
R_28ASfDVEycUuiSC	1	2	2	2	2	2	1	1	2	2	43766	2					1	5	5	5	6	5	6	5	4	5	3	6	2	3	4	5	1	1	1		1	3	5	5	5	6	7	7	6	3	1	1	1
R_25LyZMzdLxxkxpp	1	2	2	1	1	3	1	2	2	2	29671	2					1	1	1	1	1	1	1	1	1	2	1	1	5	3	1	4	2	2	1			5		2	5	7	4	5	4	7	4	7	4
R_2DN4c50rOVGog1C	1	2	2	4	4	1	1	2	2	2	46237	1					1	1	4	3	3	2	3	2	3	3	4	2	5	4	3	1	2	1	1	1	1	3	3	3	4	6	7	7	5	4	3	3	3
R_ODyInpnLGJ5WV6F	1	2	4	2	1	1	1	2	2	2	72386	2					1	1	2	3	2	3	3	2	1	3	2	2	1	5	2	4	3	3	1	1	4	1	1	1	4	3	2	2	2	2	2	2	2
R_10JxDfMyUBboK0y	1	2	1	4	3	2	1	2	1	2	30680	2					1	1	1	2	2	2	2	2	1	1	1	1	1	3	2	4	5	1	1	1	2	5	3	4	5	7	6	6	5	4	4	4	3
R_2qz3DSBgbzaw0rA	1	2	2	3	1	3	1	2	2	2	17104	2					1	4	5	6	2	2	2	6	3	6	5	4	2	3	4	5	1	5	3	5	3	3	3	5	5	3	3	3	3	3	3	4	3
R_2y3YMm44m5pWrOb	1	2	2	4	3	2	1	1	2	2	53019	2					1	1	5	2	2	2	4	3	2	4	4	2	2	1	3	5	4	1	2	2	1	3	3	3	2	5	3	5	5	4	3	3	5
R_2QrmBgbKa5ggxpM	1	2	2	3	2	0		2	2	2	30104	2			1			3	5	4	2	2	1	3	6	4	6	1	1	2	3	4	5	1	2	1	1	2	3	2	4	1	3	1	1	7	5	4	3
R_2xWdi0V69qcDg1c	1	2	1	5	3	0		2	1	2	90301	1					1	3	3	4	4	1	5	4	2	6	1	1	3	2	4	5	1	5	2	3	4	2	5	2	5	6	6	3	5	3	6	5	6
R_PCBCEKi2I8ITctz	1	2	3	4	3	1	1	2	2	2	33413	2					1	5		1	1		6		1				1	3	5	2	4	1	1	1	4	1	4	2	4	7	7	4	4	7	1	1	1
R_1KqyzU8y8ypQtOA	1	2	2	4	2	1	1	2	2	1	46224	2			1			6	6	4	6	4	4	6	6	4	6	6	3	2	5	1	4	3	4	4	4	3	1	1	4	5	3	3	7	7	6	7	4
R_3QY8ESxfCP8FHkN	1	2	4	3	2	0		2	2	2	43207	2			1			5	4	5	6	6	6	6	4	6	5	4	5	1	3	2	4	1	1	1	1	3	3	3	4	5	5	3	3	5	3	4	3
R_1DZOCOimYuq1v1k	1	2	1	2	2	1	1	2	1	2	44060	2					1	5	5	5	6	5	5	4	4	5	6	4	2	4	3	5	1	5	4	4	4	3	4	4	4	5	6	5	5	6	4	6	5
R_2f2kNebXQxNZeXg	1	2	3	3	3	0		2	1	2	76365	2					1	6	5	5	4	3	6	3	3	3	4	3	1	4	2	3	5		2	3	3	3	3	3	5	7	7	4	4	7	3	6	4
R_3JFuIHC3CsUN5dd	1	2	2	2	2	2	1	1	2	2	68410	2					1	5	3	3	3	3	3	3	3	3	4	3	4	5	3	2	1					4			4	4	4	4	4	4	4	4	4
R_2s7uLIM7mXeFexf	1	2	3	3	2	3	1	2	2	2	33801	1					1	6	2	5	5	4	3	3	3	3	2	4	3	2	5	1	4	4	2	4	3	5	3	3	4	7	4	5	4	1	3	2	1
R_3prRB9XMTFSRjPA	1	2	4	5	6	5	2	1	1	2	17042	2					1	5	2	2	2	1	3	3	3	2	2	2	5	1	4	3	2	3	2		2	2	1	2	5	7	6	6	6	6	4	1	1
R_12RxhprkSX9IU3E	1	2	4	2	4	0		2	2	1	44615	2	1					6	5	4	2	3	2	5	3	1	5	2	5	1	3	2	4	1	1		2	5	1	2	2	4	2	3	4	1	4	4	1
R_3lVwfJNLl57S4iw	1	2	2	5	6	1	2	1	2	2	20175	2					1	3	3	4	3	4	3	3	4	2	3	3	5	1	3	4	2	1	1	1		1	1	1	4	6	6	6	4	4	4	4	4
R_1Fsmi3AAi43lxp8	1	2	1	3	1	0		2	2	2	77204	1					1	2	4	4	4	6	4	2	4	5	4	6	4	5	2	3	1	1	1	1	2	2	3	3	5	7	7	7	4	6	1	3	2
R_2VwQgiY2ZzqnkT2	1	2	3	3	2	0		2	2	2	49078	2			1		1	5	4	4	3	4	3	3	3	4	3	3	1	2	5	3	4	2	3	3	3	2	3	3	3	3	5	4	5	4	3	5	3
R_1FKCzYL6dd5b4Jw	1	2	1	2	2	3	1	2	2	2	20109	1				1		4	6	5	5	5	6	6	6	5	6	6	4	2	1	5	3	5	2	4	5	5	5	3	5	7	7	5	5	4	1	4	1
R_1hWMXjfiiwRToND	1	2	2	4	4	2	1	2	2	2	48346	2					1	2	3	3	2	2	1	2	2	2	3	1	3	1	2	4	5	1	1			3	3	2		6	6	4	5	3	3	4	4
R_3r0XaLPMRkIys3c	1	2	3	5	5	2	1	2	2	2	97086	2		1				5	3	3	2	3	4	3	3	6	4	3	4	1	2	3	5	1	2	1	1	1	4	4	2	7	7	7	6	2	1	1	4
R_27BUxdjZyJ4IOdC	1	1	2	2	3	2	1		2	1	17022	2					1	3	6	6	1	6	5	4	4	3	6	3	1	2	3	5	4	1	3	1		1	1	1	5	6	3	3	4	3	1	2	1
R_2ZUn57xxlYuU20K	1	2	1	2	1	0		1	2	1	28119	2					1	6	1		3	2	4	4	1	2	4	2	3	2	4	5	1	1	2	1	1	1	2	1	1	3	2	1	1	1	3	2	1
R_2YsHWiczaKwrVcf	1	2	1	3	1	0		2	1	2	10128	1					1	3	2	3	2	2	5	5	1	2	2	1	4	1	2	3	5	3	1	1	1	2	1	1	4	5	1	3	5	5	3	6	5
R_1KdKkd1RxxtIgz6	1	2	2	2	1	4	1	2	2	2	30533	2					1	1	3	3	1	5	5	2	1	4	3	1	1	3	2	4	5	3	1						5	6	6	5	4	5	3	4	1
R_1DNHWlf3lYHSrvt	1	2	3	2	2	3	1	2	2	1	33542	2					1	5	5	5	2	6	1	5	2	2	3	1	3	1	2	4	5	3	2	2	2	2	3	2	1	5	5	5	3	2	3	5	1
R_1oI6iZjuDpRp9Tp	1	2	3	2	1	0		2	2	2	85756	1					1	5	5	5	5	5	5	5	5	5	5	5	4	2	3	1	5	4	3	2	2	4	1	3	1	3	1	2	7	2	3	6	1
R_1OUMExgZjgBbzs1	1	2	1	1	2	0		2	2	1	24136	2					1	3		4	2	4	3	1	1	1	2	3	5	1	3	4	2	2	1			3	2	2		2	3	1	4	3	2	3	1
R_3NDt2dBelV0JXrl	1	2	4	3	2	1	2	2	2	2	7079	2			1			2	3	3	4	5	3	4	3	5	2	3	5	3	1	4	2		1			4	3	4	5	6	3	3	4	3	2	2	1
R_3G6YOYKIZVgQfv5	1	2	3	3	3	2	2	2	2	2	28655	2			1			6	5	3	6	6	6	4	6	5	3		3	1	5	2	4	3	4	3	3	4	4	3	3	4	3	5	4	3	3	3	2
R_2aJKl5PC81g0RJB	1	1	6	1	1	0			1	1	12121	2				1		2	2	2	2	2	2	2	2	2	2	2	2	5	4	1	3	2	2	2	2	2	2	2	2	2	2	2	2	2	2	2	2
R_2B8s6x4vXG658FC	1	2	2	5	6	4	1	2	1	1	34711	1					1	5	5	4	6	6	5	6	5	6	4	4	5	3	1	2	4	5	4	4	5	5	5	4	4	7	7	7	6	6	6	6	7
R_1Fx5eo0pbgCgFU8	1	2	1	4	2	2	1	2	1	2	1092	2					1	5	1	1	3	4	1	3	2	2	3	1	3	2	1	4	5	2	1	2	5	3	3	4	5	4	4	4	3	2	2	1	2
R_3mls2ZDXgaVDLSt	1	2	2	3	2	0		2	2	1	41701	2					1	5	3	4	3	5	3	3	5	3	5	3	1	3	2	4	5	3	1	4	3	3	2	2	5	3	2	4	4	2	3	5	3
R_3qaqrcel52LZlPd	1	2	1	2	1	0		2	2	2	60617	2			1			1	2	1	1	1	1	1	1	3	1	1	4	2	3	5	1	1	1	1	3	1	1	1	4	4	1	1	4	1	1	1	2
R_s6SeTJcdxdixJuN	1	2	2	2	1	2	1	2	2	2	67450	2					1	1	1	2	2	1	1	1	1	1	2	1	5	1	2	4	3		1			5		5	5	4	4	4	4	4	4	4	4
R_1HcuY8Ce3mYCloA	1	2	4	3	2	0		2	2	2	29720	2			1			2	1	4	3	3	3	3	1	4	4	3	5	2	1	4	3	2	2	2	3	3	1	1	2	3	1	5	2	3	3	1	5
R_2f7hFQ7qHEP9v32	1	2	3	4	3	0		2	2	2	7501	1					1	4	3	5	2	3	4	5	3	4	4	2	3	2	1	5	4	1	1	3	3	1	4	4	5	2	3	3	5	3	2	2	1
R_ULbjsXIUsFQV8g9	1	2	2	3	2	3	1	2	2	2	95966	2	1				1		6	6	1	1	3	6	5	3	6	4	1	4	3	5	2	4	2		5		5	4	5	1	1	1	1	1	1	1	1
R_1jkbujg3WsOqxv2	1	2	2	3	1	3	1	2	2	2	4901	2					1	6	4	6	4	4	4	3	3	4	5	5	2	1	5	4	3	1	1	3	4	4	3	3	5	6	6	6	2	2	2	2	1
R_38VaBhvXThrLG5H	1	2	4	3	4	4	1	2	2	2	31645	1					1	4	5	5	4	3	5	4	5	6	5	2	2	1	4	3	5	5				3	5	4	5	6	6	5	2	6	1	3	2
R_3hmh7xzSPgxSd3c	1	2	5	4	4	1	2	2	2	2	22554	2			1			2	4	4	5	6	5	2	4	5	5	3	1	2	4	5	3	5	3	3	3	4	5	5	5	7	7	6	6	6	1	3	5
R_2V7HOtuvy91rAGB	1	2	2	4	3	1	1	2	2	2	75137	2					1	4	4	4	4	4	5	3	3	3	4	3	5	4	3	1	2	2	1	2	1	1	1	1	2	2	4	4	4	6	1	5	1
R_3oXQNVherglHMa4	1	2	3	3	4	1	1	1	2	2	37405	2					1	3	4	2	2	5	2	3	2	4	2	4	1	2	4	3	5	1	3	1	2	2	2	3	4	6	6	5	5	5	4	4	5
R_3nDGRLODHNcjAO5	1	2	2	3	1	1	1	2	2	1	55027	2					1	3	3	4	3	4	3	3	3	3	2	2	5	3	4	2	1	1	1	1	2	2	3	3	3	7	7	6	3	4	3	2	2
R_1LFOuIkOwsFDdAc	1	2	2	4	3	0		1	2	2	80033	2		1				4	4	4	4	4	4	4	4	4	4	4	1	2	4	5	3	3	3	3	3	3	3	3	3	4	4	4	4	4	4	4	4
R_pLrY2L960nKy6m5	1	2	1	2	1	2	2	2	2	2	21117	1			1			4	6	4	2	6		6	6	2	6	5	5	4	1	3	2	2	1	2	4		2	2	5	7	4	1	1	3	1	1	1
R_eWeYWNGopwxGgcV	1	1	4	3	3	0			2	1	18250	2					1	1	2	1	2	2	3	1	2	1	2	1	2	1	3	4	5	2	1	1	1	1	2	2	1	5	5	4	4	4	3	2	5
R_XHcDPu3mWAfdLl7	1	2	3	3	1	3	1	2	2	2	1550	2					1	3	3	3	3	3	3	3	3	3	3	3	4	1	5	2	3	2	1	2	2	2	4	4	4	5	5	5	4	4	4	4	3
R_3qlo77Mjr1WR3mu	1	2	2	4	3	2	1	1	2	2	76028	2					1	1	1	2	2	2	2	1	1	2	1	1	1	3	2	4	5	2	1	2	4	3	2	3	4	6	6	5	4	3	3	1	2
R_1QfpSTRtLbKAjE2	1	2	3	3	2	0		1	2	1	22030	2					1	2	1	5	1	6	6	6	5	6	4	2	2	1	3	5	4	1	1	4	4	1	3	1	4	2	5	1	2	2	1	1	6
R_2dsaiWHpRzWwp74	1	2	3	3	2	3	1	2	2	2	77995	2					1	6	4	6	4	5	4	3	6	5	5	2	3	4	2	1	5	2	1	1	2	2	2	2	4	4	4	4	4	4	4	4	4
R_cAe0gPmVXbHan7j	1	2	2	3	3	2	1	2	1	2	11234	2			1			4			4		5						5	1	2	3	4		2							4	4	4	4	4	4	4	4
R_2ZDLBFJZiJQ0RG6	1	2	2	3	1	1	2	2	2	2	77541	2			1			5	6	6	4	5	2	5	6	5	6	6	5	1	2	4	3	2	1	4	3	5	3	2	5	5	5	3	6	1	6	4	3
R_RWXe0kQm7aLHvIB	1	2	2	2	2	2	1	2	2	2	78216	2			1			2	5	5	3	2	4	3	4	3	3	3	1	3	2	5	4	2	2	2	2	2	2	2	5	5	5	5	4	5	3	2	2
R_1Cs8fjQLjWTAs9Y	1	2	2	2	5	1	1	1	1	1	27265	1				1		1	1	1	2	3	1	6	4	6	2	1	5	2	1	4	3	3	3	2	1	2	2	2	4	1	3	3	5	3	1	2	2
R_sHmfrvitMpGDgdP	1	2	2	4	2	0		1	2	1	42701	2					1	4	3	5	4	4	5	4	3	5	3	3	5	4	2	1	3	4	3	3	4	1	2	2	5	7	3	2	5	4	4	4	4
R_1gpfNgWnzaz0x62	1	2	2	3	1	1	1	2	2	2	45244	2			1			5	6	6	6	4	6	6	6	5	5	5	4	5	1	2	3	3	1	2	3	3	4	3	5	6	2	5	3	5	1	3	1
R_phKi2E1Ie25gBYR	1	2	1	3	3	3	1	2	1	2	45308	2					1	5	6	4	4	5	6	6	6	5	6	5	5	4	3	1	2	1	1	1	1	3	4	2	5	7	7	7	7	3	1	1	1
R_3fdVcsvlmOA0Gh1	1	2	2	4	2	0		1	2	2	30083	2			1			1	1	2	1	3	2	2	1	2	4	1	5	1	2	3	4	1	2	1	1	2	1	3	5	7	6	7	5	7	3	3	2
R_1jP42wshc8AD2Ac	1	2	1	3	1	0		2	2	2	22903	2			1			4	4	2	2	3	6	1	3	3	3	1	5	4	3	1	2	1	1			3	4	3	5	7	7	7	4	2	1	2	1
R_3KryvbzjiSQFO4q	1	2	1	3	1	0		2	2	1	27101	2			1			2	4	6	4	2	5	3	3	5	2	2	4	1	2	3	5	3	3	1	3	3	4	3	5	6	5	5	5	4	4	3	6
R_e5p09X42W8DnArf	1	2	4	3	2	0		2	2	2	60647	2			1			3	6	5			5	5	4	5	4	4	5	1	2	3	4					4			3	4	4	4	4	4	4	4	4
R_2X0eY9XLGKiKOtP	1	2	2	3	2	2	2	2	2	1	78108	2					1	3	6	2	6	2	6	4	6	4	6	2	5	3	4	2	1		1			1	1		5	5	4	4	4	4	4	4	1
R_3JxgERzAYzXBrip	1	2	3	4	4	3	1	2	2	2	89015	2			1			5	6	5	6	6	6	6	6	6	5	5	2	3	1	5	4	5	4	5	4	4	5	4	5	6	7	5	6	7	7	7	6
R_3hbH1oPzmnUWWxy	1	2	6	3	2	0		2	2	2	7103	2			1			4	4	3		3	2	3	3		3	3	1	4	3	2	5	1	1	1	1	1	3	2	3	6	4	4	4	4	1	4	4
R_263hYmOwS5gpyHg	1	2	5	3	2	0		2	2	2	21811	2			1			5	4	4	5	5	6	3	3	4	5	3	5	2	3	4	1	2	2	1	1	2	4	2	5	4	4	4	4	3	3	4	1
R_1OwWXzwFWrP8bFK	1	2	4	5	6	3	2	2	1	2	83440	2					1	2	4	2	2	2	2	2	4	1	2	1	1	5	3	2	4	3	1	3	3	3	3	3	5	7	7	6	6	4	2	1	4
R_3KGCdOlo5T1e6YM	1	2	1	3	3	0		2	2	2	33032	1					1	1	3	2	4	4	5	3	2	4	2	2	3	4	1	2	5	3	1	1	2	1	3	3	3	7	7	5	6	7	2	4	3
R_XzaM2yuK2232Cid	1	2	2	3	3	3	1	2	2	2	23185	2					1	6	6	3	3	4	6	6	6	4	5	2	1	5	4	3	2	2	3	3	4	3	5	4	5	6	4	5	5	2	2	2	1
R_2Yf7sJiBcxmxr4U	1	2	4	5	6	0		2	2	2	22014	1					1												4	2	1	5	3	1	1	1	1	1	1	1	1	1	1	1	1	1	1	1	1
R_wS50f43ncacDMo9	1	2	2	3	3	2	2	2	1	2	75706	1					1	1	2	3	4	3	3	3	3	3	2	2	3	1	4	5	2	1	2	4	1	2	2	2	5	6	7	4	5	5	4	2	1
R_z1njvdEYh3GJvbz	1	2	3	3	6	6	1	2	2	2	21703	1					1	1	4	4	4	2	2	3	2	4	4	2	2	4	5	1	3	1	1	1	1	3	3	3	4	7	6	7	5	4	1	1	2
R_2QRNGrMvlHxdfh2	1	2	1	2	2	1	1	2	2	2	41040	2					1	6	6	4	3	3	3	6	5	2	4	2	4	2	1	5	3	1	1	1		3	5	3	1	7	4	4	4	4	1	4	4
R_1mRayjYWocIPM90	1	2	4	3	1	0		2	2	2	2895	1					1	3	1	2	1	3	2	3	1	1	1	1	2	1	4	5	3	4	5	5	4	4	3	5	5	6	7	7	7	6	7	7	6
R_3qap6zTEPPSk2fT	1	2	1	3	3	0		2	2	1	30045	2			1			4	3	3	3	3	3	3	1	4	1	1	5	4	1	3	2	1	1	1	1	3	4	5	5	7	7	7	5	2	2	1	1
R_27PrSPZlSOcc1SI	1	2	2	3	1	1	2	2	1	2	93536	2			1			4	1	1	1	1	6	4	2	4	1	1	4	2	1	3	5	5	1	5	5	5	5	3	5	7	7	4	3	7	7	7	4
R_2Svo6cQy8K6VqRc	1	2	2	3	3	3	1	2	1	2	56255	2					1	1	2	2	1	3	1	2	1	2	2	1	4	1	5	3	2	2	2	3	1	3	2	3	4	7	7	4	6	3	2	1	1
R_1kZI659TAJgIeJ0	1	2	4	4	5	0		2	2	1	35117	1	1					1	3	4	4	1	3	2	1	4	2	4	1	5	2	4	3	5	1	5	5	5	1	5	5	7	1	7	7	7	7	7	7
R_3NUltBzoKWHnBFm	1	2	2	3	3	2	1	2	2	1	60515	2			1			4	3	6	1	6	6	3	1	6	3	5	4	5	3	1	2	1	1	3	1	3	5	3	5	7	6	5	4	7	6	6	2
R_xEqk1dtLPDRjRTz	1	1	3	5	3	2	2		1	1	47714	2			1			6	3	6		6	6	6	6	2	4		5	3	2	4	1	2	2	2	3	3	1	3	5	4	1	1	6	4	4	5	6
R_3NR0OlllrsRR010	1	2	2	1	1	0		2	1	2	31546	2					1	2	1	1	1	1	1	1	1	1	1	1	2	1	5	4	3	1	1	1	1	1	1	1	1	1	1	1	1	1	1	1	1
R_2roV2Mew6jHPfl3	1	2	3	3	2	0		1	2	2	12603	2	1				1	3	5	5	1	1	2	5	4	1	5	1	1	2	3	4	5	1	1	1	5	2	3	2	5	7	7	7	1	3	4	3	1
R_86Xv9ZeygI7dNgR	1	1	2	3	3	2	2		2	1	27858	2					1	3	3	3	2	3	4	3	3	3	3	2	1	3	2	5	4	1	1	1	1	2	5	3	3	7	7	7	5	5	1	1	7
R_83a08xUITznbZRv	1	2	2	3	2	2	1	2	1	2	28562	2					1	4	3	4	5	4	5	3	3	4	3	3	1	2	3	4	5	1	1	1		4	3	4	5	7	7	7	4	2	2	1	1
R_2cc2KNWSjohdNPg	1	2	3	3	5	3	1	2	2	1	47966	2					1	6	6	6	6	6	6	6	6	6	6	6	5	3	4	2	1	1	1	2	2	1	3	3	5	5	5	4	4	5	3	3	3
R_3KO5iL958uO2oky	1	2	1	3	3	3	1	2	2	2	38242	2					1	1	1	2	3	2	5	1	1	6	4	2	3	2	1	5	4	3	2	1	3	2	4	4	5	6	7	7	4	4	4	3	2
R_31bADfs4XCxhaJF	1	2	4	3	5	0		2	2	2	33177	1					1	6	6	6	4	5	6	6	6	6	5	5	4	1	2	3	5	3	2	3	5	3	5	3	5	5	5	4	1	4	1	1	3
R_1ill6miyN3NEOR6	1	2	3	4	5	2	1	2	2	1	57006	2					1	1	4	1	1	5	5	1	2	4	4	1	4	2	1	3	5	2	2		4	3	4	3	5	7	7	6	7	4	2	4	2
R_3O7URoLz1xyb3Li	1	2	1	2	1	1	2	2	2	2	33625	1					1	1	4	3	5	1	1	1	2	4	2	1	1	3	4	2	5									4	4	4	3	4	4	5	5
R_2n5drpw521CIdhL	1	2	2	3	2	1	1	2	2	2	27360	2			1			5	6	5	4	4	4	6	5	4	5	3	4	1	5	2	3	4	4	5	5	5	4	4	5	7	6	7	7	6	6	6	7
R_3dQW4I9sQThujht	1	2	2	2	3	2	1	2	1	2	49079	2					1	1	1	1	1	1	4	1	2	1	2	1	5	1	2	3	4	1	1	1	1	2	1	1	1	2	2	2	2	2	2	2	2
R_Z9UbX53aaqaVccN	1	2	4	2	1	0		2	2	2	61104	2			1			4	3	3	3	3	4	2	3	4	3	2	3	1	2	5	4	2	2	2	3	3	2	3	4	4	4	4	4	4	4	4	4
R_3kLgAVUblaHLbOy	1	2	5	3	4	0		2	2	2	38012	2			1			2	4	4	4	5	2	3	4	4	2	4	2	1	3	5	4	1	2	1	3	2	5	3	3	7	6	6	6	5	3	4	4
R_3NVYLPFsZmgf3C3	1	1	2	4	2	3	1		1	1	11207	2			1			3	2	4	3	4	3	4	2	4	3	3	5	1	2	3	4	3	2	1	2	2	1	1	4	6	5	6	4	5	2	3	3
R_31zT2OZgj12T3ml	1	2	2	2	3	6	1	2	2	2	78363	1					1	1	1	1	4	1	4	1	3	3	1	1	3	1	2	5	4	3	2	1	3	3	3	4	4	3	4	4	4	4	4	4	4
R_2t3H2B3uUSC4tmp	1	2	3	3	2	1	1	1	2	2	44906	2					1	6	6	5	4	4	6	6	3	4	3	4	4	2	3	5	1	1	1		3	5	5	3	5	6	7	4	4	4	4	6	3
R_1QsDWsQiLQdau5E	1	2	1	3	1	0		2	2	1	43611	2					1	1	1	1	2	1	2	1	1	1	1	1	5	2	3	1	4	1	2	2	5	3	3	1	1	1	3	3	3	2	1	2	3
R_22Erbdtq6cPOXR2	1	1	2	2	1	0			1	1	94124	1		1				2	2	2	3	2	3	3	2	2	2	2	1	3	2	4	5	3	3	2	2	2	2	2	3	3	2	2	2	2	2	2	2
R_zVx7m9OVZpK0Xgl	1	2	4	2	2	0		2	2	2	53224	2			1			4		4		2	6	2	2		2	4	1	5	3	2	4	1	2	4		3	3	2	5	6	4	3	2	4	5	4	1
R_3Pe3U3rv5ohoMRG	1	2	2	4	4	2	1	2	2	2	54230	2					1	2	5	4	3	2	2	4	4	4	5	3	1	3	2	5	4	2	2	2	2	3	4	4	3	4	5	5	5	5	3	4	5
R_1kIBPHut7mznmEX	1	2	3	5	4	2	1	2	1	2	64086	2					1	5	3	4	3	4	4	3	3	4	3	3	5	3	4	2	1	1	1	1	2	3	3	3	4	6	6	6	6	3	1	1	1
R_3HBse0XOhEq3oYE	1	2	2	2	2	3	1	2	2	1	8104	2			1			3	5	4	2	5		4	5	3	4	4	4	5	1	2	3	3	3	2	4	4	3	3	5	3	4	3	4	7	2	4	1
R_1MYZSYshIzI0o6A	1	2	3	4	3	0		2	2	2	77071	2			1			3	2	4	2	6	2	3	2	4	1	6	3	1	2	5	4		3			2	1	3	2	7	6	3	4	7	6	6	3
R_3svvj2iX25fg9K2	1	2	4	4	4	0		2	2	2	92821	1					1	3	3	3	5	3	3	1	3	2	1	1	5	3	4	2	1	1	1	1	1	1	4	3	2	7	7	7	7	6	1	1	4
R_3O3vNnNgu11NkIW	1	2	4	3	2	0		2	2	1	32829	2			1			4	4	4	4	5	4	5	4	5	4	4	2	4	3	1	5	3	3	3	5	4	3	3	5	6	5	5	4	5	4	5	4
R_244HVX9TKVIXGNj	1	2	3	3	2	1	1	2	2	1	31719	2			1			6	6	6	6	6	6	6	6	6	6	6	1	2	4	3	5	3	1	5	4	5	2	3	4	2	6	3	3	7	5	4	4
R_2CsxzG6Yi8GJf0S	1	1	4	4	6	0			2	1	26623	2					1	4	4	4	4	4	4	4	4	4	4	4	2	1	5	4	3	3	3	3	3	3	3	3	3	4	4	4	4	4	4	4	4
R_1jxjlBwOSRCmDKk	1	2	3	2	2	2	1	2	2	2	11798	2			1			1	1	1	1	1	1	1	1	1	1	1	3	2	1	5	4	1	4			5	5	2	5	4	6	4	4	6	6	6	6
R_2THL7hMVJXx0mlr	1	2	3	4	2	1	2	2	2	2	33815	2			1			4	5	5	3	6	2	4	4	5	4	5	2	1	3	4	5	1	1			2	2	3	5	6	7	4	4	4	3	3	3
R_1MSflRCNKp0Tm3q	1	1	3	4	5	1	1		2	1	65401	2					1	1	2	2	2	4	3	2	2	2	3	4	2	3	1	4	5	1	1	2	2	2	2	2	5	7	6	4	6	4	4	7	4
R_3flRtHVeHoMsePQ	1	2	3	3	2	0		2	2	1	19720	2			1			3	3	5	5	3	4	1	1	3	1	4	1	4	5	2	3	1	1	4	1	5	3		5	5	6	5	1	4	6	1	1
R_3Pq7evbhPeS15Oy	1	2	2	1	1	4	1	2	2	2	30097	1					1												4	2	3	1	5									4	4	4	4	4	4	4	4
R_UuMRFw6eARsHZDP	1	2	2	1	2	2	1	1	2	2	39501	2					1	6	5	3	1	1		3	1	3	6	3	3	1	2	4	5		2	3	3	5		4		6	5	6	5	2	4	2	3
R_bgAgjaXogzpJayR	1	2	1	2	2	1	1	2	2	1	78244	1					1	5	5	4	4	4	6	5	5	4	3	6	3	1	2	4	5	3	1	4	3	2	4	2	4	2	1	4	4	2	1	2	4
R_2DTXQB4BpXe1yfz	1	2	2	4	4	1	2	2	2	2	30092	1					1	1	2	2	1	4	1	1	3	3	1	1	2	4	3	5	1	1	1				3		5	6	6	6	4	2	1	2	1
R_u9P9ihTQRH4n1VD	1	1	2	3	2	1	1		2	1	31210	2					1	4	4	4	4	4	3	3	4	3	4	3	1	3	2	4	5	1	2	2	2	2	2	2	5	7	5	4	4	4	3	4	1
R_sFOZOyu6ZEsnCXT	1	1	2	4	3	0			1	2	94559	1	1					3	5	2	2	1	2	2	2	4	2	2	2	4	3	1	5	3	2	2	2	2	2	2	4	6	2	4	2	1	1	1	1
R_cw2X8xsuvWEgVJn	1	2	2	4	4	1	1	1	2	2	98109	2					1	2	4	5	3	3	1	2	3	6	2	4	3	4	2	1	5	1	1	1	2	5	4	5	5	6	6	6	6	1	1	1	1
R_1Bz6ToPeQRhFqjT	1	2	2	2	3	2	1	1	1	2	36532	2	1				1	6	5	6	4	3	3	5	5	5	4	3	5	2	3	4	1	1	1	3	3	3	4	4	5	6	5	5	4	3	4	5	5
R_3oTSVCR7ipOggkv	1	2	1	2	1	1	1	2	2	2	60639	1					1	1	1	1	1	1	1	1	1	1	1	1	5	3	4	1	2	1	2	1	1	2	2	1	1	2	1	3	2	1	2	1	1
R_QcZ4XyJfcfctYFb	1	2	1	3	4	1	2	2	2	1	44889	2					1	2	3	3	2	4	3	2	4	2	3	3	5	2	3	1	4	1	1	2	3	2	4	3	3	6	6	5	5	3	3	2	4
R_3fOz5crPGg0PKRQ	1	2	1	4	3	0		2	1	1	39307	2			1			3	3	5	4	6	5	4	6	2	3	3	2	5	4	3	1	2	4	3	3	3	5	2	3	7	6	6	7	2	3	5	2
R_21spocTgtNrG3Ue	1	2	1	3	2	2	1	2	2	2	74136	2			1			1	4	3	2	3	2	2	4	1	1	3	1	3	2	4	5		1	3		3	1	2		6	7	4	6	2	4	2	3
R_22xDN9XK55Vr85h	1	1	2	4	5	5	2		2	1	45216	2					1	4	6	5	4	3	4	6	5	4	5	4	2	3	4	1	5	3	2	2	3	1	2	2	4	5	4	6	3	7	2	3	1
R_3HIy5LEtGaPW6xu	1	2	1	3	3	1	1	2	2	2	29505	2			1			5	2	6	4	2	4	5	2	2	2	2	5	1	2	3	4	4	3	4	4	4	4	3	4	5	1	6	6	6	7	7	6
R_3iDYOsezr1AaO7R	1	2	1	2	2	3	1	2	2	1	98901	1					1	6	6	6	4	4	4	6	6	5	5	6	5	1	2	4	3	2	1	3	4	5	1	3	5	4	5	4	3	2	1	6	1
R_1me2uWDypt79ZZR	1	2	4	5	2	0		2	2	2	28127	2			1			6	6	6	6	6	6	6	6	6	6	6	1	3	5	4	2	1	1	3	2	5	4	3	5	6	6	4	1	2	3	2	1
R_3e34CRTC7XSsmlD	1	2	1	3	1	3	1	2	2	2	40475	2					1	2	4	2	3	2	4	3	2	3	3	4	3	1	4	5	2	1	1	1	1	4	3	3	2	7	5	6	6	3	3	3	4
R_1GxWuELDyddVRyK	1	2	4	5	6	0		2	2	2	27605	2			1			5	6	4	5	4	6	5	6	5	5	2	3	5	1	2	4	1	1	2	2	3	4	3	4	6	6	5	6	4	3	4	3
R_1luYTsgdnqC8GrH	1	2	2	3	2	0		2	2	1	49544	2					1	1	3	3	3	4	5	2	2	4	2	2	3	4	5	2	1	4	1	2		2	2	2	5	4	6	5	2	4	2	4	1
R_2dSXx0uNKG51sRm	1	2	2	3	2	3	2	2	1	2	20620	2					1	2	1	4		4	6	1	1		5	4	2	1	4	3	5									7	7	7	7	7	7	7	7
R_2E7hpd1HsUtnXCw	1	2	2	4	5	3	1	2	2	1	33063	2			1			5		4	1	4	6	5	6	5	5	4	5	4	3	1	2		1					1		7	7	4	4	7	4	1	4
R_9Nt6HReDQ07gYFj	1	2	1	1	2	1	1	2	2	2	62010	2					1	3	6	5	2	3	1	4	3	5	5	1	3	4	5	2	1	1	1			2		3	5	7	7	5	6	5	4	3	1
R_2yeeIJrCc2RezB0	1	2	3	5	2	0		2	1	2	11417	1			1		1	1	1	1	1	1	1	1	1	1	1	1	3	2	5	1	4	1	1	1	1	1	1	1	1	4	4	4	4	4	4	4	4
R_2VDUhtgPdWOKEP0	1	2	5	3	3	0		2	2	2	33147	2			1			1	4	2	2	5	2	4	2	2	2	1	2	3	1	4	5	2	2	2	2	3	3	3	5	4	5	5	4	3	4	4	3
R_ddsJ7KyiNekknst	1	2	2	2	4	3	1	2	2	2	36877	2					1	4	6	6	3	3	6	5	6	3	3	4	3	5	4	2	1	3	1	4		2		2	5	1	7	3	7	4	6	4	1
R_3R2dYKt7zZ6quuC	1	2	2	3	1	0		1	2	2	92363	2					1	5	5	4	6	2	3	5	4	5	4	1	3	2	1	5	4	1	1			1	2	2	5	7	6	5	5	6	2	4	1
R_22VT3PTe0oN40Yd	1	2	4	3	3	0		2	2	1	45015	2					1	4	3	2	3	3	4	1	2	3	1	1	4	1	5	2	3		2			3	4	3		6	4	3	3	3	1	3	3
R_42by5YrOyXqLF1T	1	2	1	3	1	1	1	2	1	1	38762	2			1			3	2	6	4	3	2	2	3	3	2	6	2	3	5	1	4	3	3	3	3	4	1	4	2	4	3	4	2	3	4	2	2
R_3k6vMuV7WsNdaMh	1	2	4	4	1	0		2	2	2	92843	2			1			6	6	5	4	3	6	2	3	5	1	3	3	2	4	5	1	1	2	2		4	5	2	5	7	7	7	1	4	1	4	1
R_2wiDvY8WfAK92Wl	1	2	2	2	2	4	1	2	2	2	19134	2					1	4	5	4	4	3	4	3	4		3	3	1	2	4	5	3								4	6	6	4	5	4	3	4	2
R_2DXIpiUa5Y8IeCg	1	2	5	2	3	1	2	2	2	2	68005	1					1	3	3	3	3	4	3	3	3	3	3	3	5	1	4	3	2	3	3	3	3	3	3	3	3	4	4	4	4	4	4	4	4
R_3I5AwxwgiHKtbk6	1	2	2	2	2	0		1	2	1	22311	2					1	4	2	3	2	2	2	3	4	2	2	2	4	5	2	1	3	3	3	4	3	4	3	3	4	3	3	3	1	2	3	2	1
R_1jqr1ykDFVWjSFn	1	2	3	2	3	3	2	2	2	1	32571	2					1	1	3	3	6	6	4	6	3	6	3	6	5	2	4	3	1	1	1			2		5	5	6	7	4	1	4	7	3	1
R_300GTftAR2bbjPb	1	2	5	4	2	1	1	2	2	2	18902	2					1	2	6	5	2	2	3	3	3	5	6	2	4	2	5	3	1	1	1		1	3	3	2	3	7	7	4	7	4	2	4	3
R_25ZTsyamOukZPIa	1	2	1	4	2	0		2	2	2	61820	2			1			4	5	6	4	3	3	5	3	6	3	3	1	4	2	3	5	1	1	1		3	4	4	2	7	7	7	4	4	1	1	7
R_2yq1g5Sp8ZeP6rL	1	2	5	3	2	1	2	2	2	2	16121	2			1			5	5	5	3	5	5	5	5	4	5	3	4	5	1	2	3	4	4	3	3	4	3	3	5	5	5	5	5	4	4	5	6
R_2aglsY0VW0TMhbj	1	2	1	2	1	1	1	1	2	2	28384	2					1	6	1	6	1	1	1	1	1	1	1	1	1	2	3	5	4									1	1	1	1	1	1	1	1
R_qEOhxvYcM8lAat3	1	2	1	4	3	1	1	1	2	1	77507	2			1			4	5	3	3	4	4	5	4	3	6	4	4	1	2	5	3	3	2	3	4	1	2	3	4	4	1	4	4	4	5	3	5
R_1KvQD4YymIMGWPw	1	2	2	3	2	1	1	2	2	2	87111	1			1			1	6	4	4	2	4	5	2	6	2	1	3	1	4	2	5	1	1			1	2	3	5	7	7	5	4	5	3	1	1
R_24kjOZnKJ5UJsMF	1	2	6	2	1	0		2	2	2	34601	1					1	5	6	4	4	6	5	5	5	3	5	6	1	2	3	4	5		2	4	3	2	1	3	5	5	3	2	4	6	5	6	2
R_e2TsErMrJb4gBb3	1	2	3	3	3	3	1	1	2	2	31008	2					1	4	3	3	5	3	3	3	2	4	3	2	1	4	2	3	5	2	1	2	3	3	3	2	4	5	5	5	4	4	4	3	3
R_1QgBxPbzIZZJiRU	1	2	3	2	2	2	1	1	2	2	94601	2					1	3	3	2	3	2	3	2	3	3	3	2	2	4	5	3	1	1	1	1		3	3	3	5	6	6	4	4	2	4	4	2
R_6ljRPQFqYsa8HZf	1	2	2	2	1	2	1	1	1	2	97338	2					1	2	4	3	1	2	4	4	2	3	3	2	1	2	3	4	5		2	3		5		4	5	7	6	4	4	4	4	4	3
R_3lSO7AscWOxDhcg	1	2	2	3	2	1	1	2	2	2	48088	2					1	2	3	4	3	4	5	4	4	3	3	3	1	2	4	3	5	4	2	3	4	5	3	4	4	6	5	5	3	6	3	5	4
R_1FazEcm96UxhCcH	1	2	2	4	2	1	2	2	2	2	30813	2			1			2	3	3	3	3	4	4	4	4	3	2	1	2	3	4	5	1	1				2		3	5	4	4	4	5	4	3	2
R_28Buglhrz3bhcS8	1	1	3	5	5	2	1		2	1	77346	2					1	4	3	5	5	4	4	2	3	5	3	5	1	3	2	5	4		5	3	3	2	4	4	5	5	2	4	3	6	3	6	4
R_3Qsho3bP0n66VDX	1	2	2	5	5	4	1	2	2	2	60612	1			1			5	5	6	5	5	5	5	5	5	6	5	3	1	5	2	4	4	4	4	3	4	4	4	4	5	5	4	3	4	5	4	5
R_324LPjy70AFmjUZ	1	2	2	4	4	3	1	1	2	2	12210	1					1	6	5	5	4	6	6	6	6	5	5	6	1	5	2	3	4	5	5	5	5	5	5	5	5	6	5	5	6	5	6	6	6
R_26kIA4XFZBT1962	1	2	5	2	3	5	1	2	2	2	2125	1			1			5	6	5	6	6	6	6	6	6	6	6	4	1	3	2	5			5		4		4	5	4	7	7	6	7	7	7	7
R_Uno3RZv8STAut8d	1	2	2	2	2	2	1	2	2	1	41836	2					1	6	4	4	4	3	4	4	5	4	5	3	5	3	4	2	1	3	2	2	2	3	1	2	3	4	4	4	4	3	7	5	4
R_3hDEwwmjq2da5XW	1	2	3	3	1	4	1	2	2	2	77642	2			1			3	5	5	1	5	5	3	4	4	3	5	5	3	1	4	2	2	4	4	4	4	4	4	4	5	5	5	5	4	4	4	4
R_3MFfoJdH8r2nUh7	1	2	3	3	1	0		2	2	1	77713	1					1	2	2	2	1	2	1	1	1	2	2	3	3	4	5	2	1	2	1	2	2	2	2	1	2	6	4	4	5	5	5	6	4
R_3htJgVkBzVMbXCp	1	2	3	2	1	2	1	2	1	2	31639	2					1	3			4	3		3	3	2	2	2	1	4	2	5	3									4	4	3	1	4	1	4	1
R_sMqDRNT6sSPDxM5	1	2	6	3	3	3	1	2	2	2	92395	2			1			2	3	3	4	1	2	2	2	1	3	3	5	1	3	4	2	1	2	1	1	1	2	1	1	6	6	5	5	5	4	4	6
R_3KVh0OVFFKjWUmP	1	2	2	4	6	1	1	2	2	2	51052	2					1	6	3	4	3	5	5	2	3	4	3	2	5	4	3	1	2	1	1	2	3	3	3	3	3	7	7	4	4	2	2	2	4
R_d5Oof975Ubr0fXb	1	2	1	2	1	0		1	1	2	95347	1	1					5	4		4	6	5		4	3	1	2	4	2	1	5	3	1	2	1	5		5	2	3	5	3	7	5	6	1	4	4
R_1gU687WxEttUlv1	1	2	2	2	2	0		2	2	1	76020	2					1	6				1	1					1	4	1	3	2	5								5	7	4	4	4	4	1	1	3
R_1FyUE3Fohwbw1MY	1	2	1	1	1	2	1	2	2	2	79901	1					1												2	5	1	4	3	2	1	1	3	2	3	3	4	2	1	2	2	2	1	2	1
R_1NOdlgiN5b7dsLD	1	2	4	3	3	2	1	2	2	2	65202	2			1			5	5	4	3	4	5	3	2	4	2	2	2	3	4	5	1	3	3	3	3	3	3	3	5	4	4	4	4	4	4	4	4
R_1JIynuymLkyzLp0	1	2	2	3	1	1	2	2	2	2	48206	2			1			3	2	3	2	3	6	4	4	2	4	2	4	1	2	3	5	2	5	2	4	3	3	5	5	5	5	4	4	4	4	5	4
R_1LkbVKAtRAWwjoC	1	2	1	2	1	0		2	1	1	33712	2			1			4	4	2	5	6	2	2	4	5	1	4	1	2	4	5	3	3	4	4	3	1	1	5	5	2	2	5	1	5	6	4	4
R_3PAHfaOWQNrkc9e	1	2	3	3	1	0		1	2	2	60033	2					1	6	6	6		5	6	6	6	5	5	4	4	3	1	5	2		2	5	2	5	2	5	2	6	6	6	5	7	6	5	6
R_2Vsv4SBPATc58lE	1	2	1	2	1	0		2	1	2	18078	2					1	5	5	5	5	5	5	6	5	4	5	5	4	2	1	3	5	5	5	5	5	5	5	5	5	6	5	5	6	5	6	6	5
R_1esGy4Cv69yNpK9	1	2	3	5	3	5	1	2	1	2	42376	2					1	2	3	2	2	3	2	1	2	1	4	2	1	2	4	3	5	4	1	3	4	3	2	2	4	5	5	4	4	4	4	5	2
R_UKBIWNwEoORUkA9	1	2	1	3	1	0		2	2	2	93204	1					1	5	4	6	3	3	4	3	3	4	4	2	5	2	3	1	4	3	3	3	3	3	3	3	3	2	4	3	3	4	3	2	3
R_TuV9ER76ntuvpcd	1	1	5	4	5	1	2		2	1	91730	1					1	4	6	5	4	3	6	2	3	6	4	3	4	5	2	3	1	4	2	2	2	2	4	4	5	7	6	7	7	5	1	1	2
R_oXDFv5MDaGSGXYt	1	2	2	4	2	1	1	2	2	2	38356	2			1			5	4	3	3	3	3	5	5	4	4	3	1	5	2	3	4	2	2	3	3	4	3	3	1	4	4	4	4	4	4	4	4
R_338BMvQhPEA4wrI	1	2	2	3	2	2	1	2	2	1	85225	1					1	3	5	3	3	3	2	5	2	2	2	5	2	4	1	5	3	4	3	3	3	4	3	3	4	4	4	5	6	5	4	5	4
R_tWMM0mB5EixJo8F	1	2	1	2	3	0		2	2	2	34947	2			1			6	6	3	6	4	6	5	6	6	5	5	5	3	1	2	4	4	4	4	4	4	4	4	4	4	4	4	4	4	4	4	4
R_22Rm4KETwFpU21U	1	2	1	3	4	1	2	2	1	2	75249	1					1	3	5	5	4	5	5	5	5	4	4	5	5	2	4	1	3	4	2	4	3	3	2	3	4	4	4	4	4	3	4	3	3
R_1Pc8QK7UQSyI0XX	1	2	2	3	2	3	1	2	2	2	33646	2			1			1	4	3	3	5	2	2	2	3	2	4	4	3	2	5	1	1	1			2		3	2	7	1	2	2	2	2	2	2
R_1Kg4Y9fT6gr9pW0	1	2	2	3	1	3	1	2	1	1	1854	2		1				6	4	3	3	3	6	6	6	3	6	6	5	4	2	3	1		1		1			1	5	4	4	4	4	4	4	4	4
R_2WUdajstx5uJSBf	1	2	2	3	2	3	1	2	2	1	28630	2					1	5	4	3	5		6	6	2	2	6	4	5	4	2	3	1	4	2		4	4	2	2	4	7	1	4	1	1	3	1	1
R_2WMVjeQEcVTxUBt	1	1	1	2	2	0			2	1	85719	2					1	4	3	4	4	3	5	5	4	1	5	4	1	3	4	2	5	1	1	1	1	2	3	3	2	7	7	6	7	4	1	3	5
R_3fZERaNezDXtvSs	1	2	5	5	2	1	2	2	2	2	39819	2			1			6	6	6	6	6	6	6	6		6	6	2	1	3	4	5									6	5	4	3	4	4	4	3
R_Dc7gSaf5CoyxBE5	1	2	1	2	2	2	1	2	2	2	97487	2					1	2	1	1	1	1	2	1	1	1	1	1	3	2	5	4	1		2			2	2	2		4	4	4	4	4	4	4	4
R_bIXSGQJGCSLfgop	1	2	1	2	2	1	2	2	2	2	55807	1					1	3	2	2	1	3	2	2	2	2	3	2	4	2	1	3	5	1	1	2	2	1	2	2	4	4	4	3	4	4	3	1	2
R_RIcpwWmd44WU3mx	1	2	3	4	2	2	1	2	2	2	70445	1					1	2	5	5	3	5	3	5	1	3	4	6	5	3	1	2	4	3	2	2	3	2	3	3	5	6	5	6	6	3	5	3	3
R_1MY8iHUeBe31Vft	1	2	4	3	2	2	2	2	1	2	81005	2					1	5	4	4	4	1	5	2	3	1	1	1	5	4	3	1	2	1	1	1	1	4	2	1	5	7	7	7	7	7	2	5	1
R_2QSS6ZaScMyBu44	1	2	3	4	3	2	2	2	2	2	19120	1					1	1	1	2	2	2	1	1	1	2	1	2	4	2	5	3	1	1	1	1	2	1	1	1	4	2	1	2	2	4	2	3	6
R_2S1ClllLJ7L1qgz	1	1	4	4	4	0			2	1	19047	2					1	3	3	4	4	3	4	4	3	4	4	2	1	3	2	4	5	4	2	3	3	3	3	3	4	5	6	6	5	6	4	5	5
R_6LLdm6tZ5NlZowV	1	2	3	3	4	0		2	2	1	48314	2		1				4	4	3	5	4	4	4	3	4	4	4	1	5	4	3	2	4	4	4	4	4	3	5	3	4	5	6	3	5	4	6	4
R_ufXgEAWWBiw6sh3	1	2	2	2	1	1	1	2	2	2	49245	2					1	3		3			3		2	3	3	3	1	3	2	5	4	3	2				2		5	4	4	4	4	4	4	4	4
R_3e45mJoRYEH50og	1	2	4	3	4	1	2	2	2	2	32771	2			1			2	3	3	3	5	3	3	4	3	3	3	1	5	2	3	4	2	2	3	5	4	4	4	4	6	5	3	3	4	3	4	3
R_u3onoGxWguhwiEp	1	2	2	4	2	2	2	1	2	1	32904	2			1			1	2	2	1	3	1	2	1	3	1	1	2	1	4	5	3	4	3	4	4	4	3	3	4	3	3	2	2	4	3	4	2
R_Oj3LbVzAv1GQNkB	1	2	1	2	3	1	2	2	2	1	30058	2			1			3	1	1	5	1	4	1	1	5	1	1	5	1	2	4	3	3	1	4	1	3	1	1	5	5	6	4	5	4	4	4	3
R_wTVrmCe6ULNS07L	1	2	2	4	5	0		1	2	2	1545	2		1				1	1	1	1	1	1	1	1	2	1	1	1	2	4	5	3	1	3	3	2	2	2	3	4	7	7	6	6	6	6	6	6
R_2y0Xjej3eHFc8BQ	1	2	3	3	6	3	1	2	2	2	11940	2					1	5	6	6	5	5	5	6	5	4	5	5	5	2	4	3	1		1							6	6	4	4	6	1	1	1
R_3ekPXkIiY43VN3n	1	2	4	3	2	0		2	2	2	77091	2	1		1			5	3	5	3	4	5	4	1	3	1	3	1	2	3	4	5	1	1	2	4	2	3	3	4	5	7	4	3	6	2	5	2
R_byBVJQ66qklDlRv	1	2	2	1	1	0		2	2	2	98660	1					1	4	6	5	4	4	6	4	4	6	6	4	1	3	4	5	2						5	4	5	6	7	7	4	4	1	2	1
R_1M4WKlImGMKhPPs	1	2	6	3	2	0		2	2	2	38930	2			1			5	4	5	1	6	1	6	6	6	6	4	5	4	2	1	3		1	1		2		2	5	1	4	4	1	4	1	1	4
R_1r7Dsd1qxkhB8cw	1	2	3	3	1	1	2	1	2	2	76549	2			1			6	5	4	5	4	6	6	2	6	4	4	1	5	4	3	2	4	1	3	5	3	2	5	5	4	7	6	4	7	7	7	2
R_22mGP8rtrbYAjtm	1	2	2	2	2	1	1	2	1	2	65010	2					1	5	4		6	1	3	3	4	5	2	3	2	5	1	3	4	5	5	5	4	2	4	5	2	4	6	6	3	4	3	4	3
R_2TYJMMSC4AuJmZJ	1	2	1	2	1	1	1	2	2	2	26757	2					1	6	6			5	6	6	6		5	6	1	3	4	2	5									3	4	4	4	4	4	4	5
R_1CJWeNF0SgnkzVK	1	2	2	4	1	1	1	2	2	2	38834	2					1	5	5	3	5	3	4	4	4	5	5	3	1	3	2	4	5	4	2	2	3	3	2	3	3	7	7	7	6	4	3	1	2
R_1lbpszaDdnZwbUG	1	2	2	2	1	1	1	2	2	2	41365	2					1	2	1	1	1	1	1	3	1	2	4	1	1	3	2	5	4	1	1	1	2	1	3	1	4	6	5	5	4	5	6	4	3
R_28MUQ03A6szH4i7	1	2	3	4	4	1	2	2	2	2	7305	2			1			4	5	5	1	2	2	4	1	3	2	3	2	3	1	4	5	2	1			1	3	3	3	4	6	6	4	4	1	1	3
R_2YVOyiN67SDwObv	1	1	1	5	1	0			2	1	94124	2	1				1	2	4	2	3	1	2	2	2	4	3	3	3	1	4	5	2	2	3	2	4	5	1	3	4	3	4	2	3	2	5	3	1
R_27J7GfTfl8UPOPm	1	2	3	2	1	4	2	2	2	2	10468	1			1			5	4	4	6	4	5	6	6	5	5	5	3	4	1	2	5	4	5	4	4	5	4	4	3	4	5	5	4	5	5	5	4
R_r8vvaFmcdEM3nZn	1	2	1	3	3	1	2	2	2	1	32725	2					1	6	3	5	5	6	4	5	6	5	1	1	1	2	3	5	4	3	1	1	1	1	4	4	4	5	6	6	5	5	6	4	3
R_5BeEugZZZjer6oh	1	1	2	5	5	2	1		1	1	11237	1				1		4	3	5	3	4	2	3	5	4	4	5	4	5	2	3	1	3	4	4	3	4	3	3	4	5	3	5	4	3	5	4	4
R_paQ0S98pVfRreAp	1	2	2	3	1	3	1	2	2	1	46203	2	1					4	4	4	3	4	4	5	3	4	4	3	5	3	1	4	2	2	3	2	2	3	3	3	5	5	6	5	5	3	6	4	1
R_245YenPmLCZleCz	1	1	2	3	2	0			2	1	79934	1					1	1	3	2	1	1	1	3	3	3	2	1	4	2	3	5	1	4	2	2	2	3	1	4	5	7	2	7	4	1	1	2	1
R_2axD0D7O0A7StbU	1	2	2	3	2	1	2	2	2	1	98663	2			1			1	1	3	1	1	1	1	1	3	1	1	1	5	3	2	4	1	2	4	4	2	3	1	4	5	2	1	2	4	2	4	3
R_qDym9AN8o3zeg7f	1	2	3	4	4	2	2	2	2	2	8060	2			1			1	1	2	2	2	2	2	2	2	1	2	2	3	1	4	5	2	1	1	3	1	2	2	3	5	5	5	4	4	4	4	4
R_9Bl8X3GG3wcTTIl	1	2	5	2	2	0		2	2	2	46208	2			1			6	2	4	2	4	4	5	1	4	2	4	5	1	3	4	2		2			5	2	2	5	5	3	3	3	5	5	5	3
R_3JKt8S15l8lnZ0V	1	2	3	4	3	3	2	2	1	1	92324	2			1			1	5	3	5	2	1	2	4	3	3	1	4	3	2	1	5	4	3	4	2	3	4	2	3	5	4	4	4	5	4	5	3
R_22PQBbPsuqcin9f	1	2	3	5	4	0		2	2	2	24515	1			1	1		3	3		6	5	5	6	5	1	6	6	4	5	1	3	2	3	5	5	4	4	3	4	3	6	5	5	5	5	5	5	5
R_2TpebbyRn85sdqb	1	2	1	1	1	2	1	1	2	2	93535	1					1	6	6	6	5	6	5	6	6	5	6	6	4	3	1	2	5	3	3	4	3	1	3	3	5	6	5	3	3	6	4	4	1
R_24uhfpdQ1Ke6MKv	1	1	3	4	5	3	1		1	1	35803	1					1	2	5	4	3	5	5	2	2	3	4	3	1	3	4	2	5	3	1	2	2	2	5	3	5	7	7	7	3	4	1	4	5
R_1luyX7NJRsQNSO5	1	2	2	3	2	1	2	1	2	2	6360	2					1	4	1	2	1	2	2	2	1	3	2	2	1	2	3	4	5	1	1	1	1	2	2	1	4	6	4	5	4	5	1	6	4
R_sSah5qhMj4VVAEp	1	2	4	2	1	0		2	1	2	92284	2					1	6	6	6	6	4	5	3	3	6	4	4	3	4	1	5	2	1	1	1	1	3	4	3	5	6	6	6	6	1	1	1	1
R_vp1CHgRiimLmAo1	1	1	3	4	3	1	2		2	1	14217	2					1	6	6	6	4	5	6	6	4	4	4	5	2	1	3	4	5	1	3	3	3	3	4	3	5	7	6	5	5	4	4	4	4
R_2ZEJnYvRcmSxvQU	1	2	3	4	3	3	1	1	2	2	22923	2					1	1	4	3	4	4	4	4	3	3	4	3	2	3	4	5	1	1	1	1	1	1	2	1	1	5	4	4	5	6	4	4	6
R_1MSfPaYxJLzu4Ht	1	2	2	3	1	2	2	2	1	2	60620	2			1			1	1	1	1	2	1	1	1		1	1	2	4	1	5	3	3	1	2	4	5	1	1	4	2	1	1	2	3	1	1	2
R_3Pnl3awD1bBdd5S	1	2	2	3	2	2	1	2	2	2	6604	2			1			6	6	5	3	2	6	4	6	4	4	3	5	2	3	4	1	1	1	1	2	1	3	3	4	7	7	5	2	5	2	2	1
R_3nDImz1qMotNKn4	1	2	5	3	1	0		2	2	2	59602	2			1			5	3	1	4	5	5	2	2	3	3	2	4	1	5	2	3	1	2	2	2	2	3	3	3	5	2	5	4	4	1	3	3
R_37UfDem5SFDKucx	1	2	5	4	2	0		2	1	2	30103	2			1			3	3	4	3	4	6	3	3	3	3	3	5	4	2	3	1	2	2	2	2	2	2	2	2	4	4	4	4	4	3	4	4
R_20UuPfX2lIlqVu4	1	1	2	4	5	2	1		1	1	76513	2	1			1	1	4	1	2	1	6	1	2	1	3	5	5	5	3	1	4	2		4	2						6	1	7	1	6	4	4	2
R_24HN6XdqeaxUS8R	1	2	3	2	6	0		2	2	2	89032	2			1			5	6	5	6	6	5	6	6	5	6	6	4	3	2	1	5	4	5	4	4	4	5	4	4	6	7	7	6	7	6	6	6
R_cwKHdxfa9Eje41j	1	2	1	2	5	1	2	2	2	1	60077	2		1				1	2	1	1	2	1	1	1	5	2	2	4	1	3	2	5	3	2	4		3	4	3	5	7	5	3	3	2	4	2	1
R_3e4VNN6QK7yLGpZ	1	2	1	2	1	0		2	2	2	37207	2			1			1	1	1	1	1	1	1	1	1	1	1	2	1	5	3	4	1	1	1	1	1	1	1	4	4	4	4	4	4	4	4	4
R_3s0li6ckXP3spvg	1	2	3	3	2	0		2	2	2	78723	2			1			5	5	5	5	5	5	5	5	5	5	1	3	1	2	5	4	1	4	4	4	1	4	4	1	7	7	7	7	7	7	7	7
R_2PaGs5xLQWhMPP3	1	2	2	2	1	3	1	2	2	1	13367	2					1	4	1	3	3	2	2	1	1	3	1	2	4	5	2	3	1	1	1	2	3	4	3	3	4	5	5	3	4	3	3	1	4
R_20S4OG4bg82B6BN	1	2	2	4	3	2	1	1	2	2	49423	2					1	1	3	2	2	3	2	2	3	2	3	2	3	1	2	4	5	2	2	3	2	3	2	2	4	5	6	6	4	4	4	3	3
R_3fGAqM05h9FD0kN	1	2	2	5	2	0		1	2	2	33136	2			1			5	5	5	4	6	4	5	5	5	5	6	2	1	3	5	4	3	1	1	4	4	5	4	4	7	7	7	3	3	1	2	1
R_3DikFtLBi6kp4jj	1	2	2	3	1	1	2	2	2	2	11234	2			1			6	6	6	5	6	6	5	5	3	6	4	3	2	5	4	1	3	2	4	5	4	4	3	5	6	4	6	5	5	5	4	6
R_3pgaFInZpSrrz34	1	2	1	3	3	3	2	2	2	1	97219	1			1			5	3	3	2	1	4	3	5	5	3	3	5	1	3	4	2	1	1	2	3	3	5	5	5	7	6	6	5	5	2	1	1
R_PI2hhzTYDZ9KKuB	1	2	5	2	5	1	1	2	2	2	27856	2			1			6	6	6	4	6	6	6	6	6	6	6	1	2	4	3	5	2	1	3		3	3	3	3	4	4	4	4	4	4	4	4
R_1QmHbAJFSqpUi9R	1	2	2	2	3	2	1	2	2	2	43147	1					1	1	1	2	1	2	1	1	1	2	1	1	3	5	4	2	1	1	1	2		3	2	1	3	7	6	4	2	4	1	4	1
R_21p1S4UVqeZ3bWj	1	2	2	4	1	3	1	2	2	2	3873	1					1	4	1	4	1	1	1	1	1	4	1	1	5	3	4	1	2	2	1			3	5	3	5	7	2	7	3	3	1	1	1
R_yptzl78PHl9saop	1	2	6	4	1	0		2	2	2	19946	2			1			1	5	5	5	1	5	3	1	5	3	1	5	2	4	3	1	1	1		3	5		3		4	4	4	4	4	4	4	4
R_1KkhzjURvq6fsiZ	1	2	2	3	2	12	1	1	2	2	44035	2					1	4	4	4	3	4	4	3	4	3	4	3	1	3	2	4	5	3	2	2	3	3	3	2	5	6	7	6	4	1	4	1	2
R_24pDleBy33Cl9EC	1	2	2	2	4	1	1	1	2	2	8094	2					1	6	3	4	4	4	6	3	3	2	2	3	5	1	2	4	3	2	1	2	1	3	2	1	5	3	3	3	2	4	3	3	4
R_2bZHU6DbJValsul	1	2	2	3	3	1	1	1	1	2	27817	2					1	1	6	6	1	6	6	6	3	4	6	6	5	1	3	4	2	4	4	4	4	4	4	4	4	4	4	4	4	4	4	4	4
R_POKhOsE4K6hty81	1	2	1	2	2	0		2	2	2	22191	1					1	1	4	5	4	4	4	4	4	4	4	3	3	1	2	5	4	4	3	3	3	3	3	3	4	4	1	4	4	3	3	3	2
R_3MLKM7gxwdfradL	1	2	1	2	1	2	1	1	2	2	48089	2					1	6		4	6	5	2	4	6	4	4	5	2	1	5	4	3	3	3	3	3	2	3	2	5	5	5	3	3	3	5	4	1
R_1CmAygYTO5nxmQw	1	2	2	4	3	0		2	2	1	60657	1					1	5	3	4	3	4	5	4	3	5	4	2	1	5	2	3	4	1	2	2	3	2	3	4	4	7	6	2	4	6	4	2	2
R_1EbYbWDVGF5NokW	1	2	3	3	2	3	1	2	2	1	4730	2					1	3	6	5	2	2	5	4	4	5	4	3	2	3	4	1	5	1	1	1	1	1	2	2	2	7	7	6	6	7	5	4	5
R_yJfiPeE0V4VfzkB	1	2	2	1	2	1	1	2	2	1	53511	1					1	2	2	1	4	4	4	3	1	4	1	5	5	1	3	2	4	2	2	2	1	2	2	2	2	5	4	3	2	2	4	2	4
R_1inAsdfNa6IEamw	1	2	2	4	3	0		2	1	2	78201	1					1	4	6	6	3	5	5	6	5	3	5	4	1	2	3	4	5	3	2	2	3	2	3	2	5	4	5	5	4	3	3	3	1
R_3jYVxYdoegTEJns	1	1	1	2	4	0			2	1	53013	1		1				4	3	5	6	5	3	4	5	4	4	4	5	4	2	1	3	5	4	3	4	5		3		7	5	6	5	7	4	6	4
R_1ojX6yRmnuhh2HE	1	2	1	2	1	2	1	1	1	2	32828	1					1	5	5	5	5	5	5	5	5	4	5	5	5	1	2	4	3	4	4	3	3	2		2	3	6	6	1	3	4	2	4	4
R_vkQshMt2rgqBS5r	1	2	5	5	3	0		2	1	2	11375	1					1	5	6	6	5	6	6		6	6	4	6	4	1	2	3	5		5	5		5	5	5		7	7	1	7	4	7	1	4
R_5iqcw8DJ5prIXLz	1	2	1	3	2	2	1	2	2	2	27889	2			1			4	6	4	4	4	6	6	6	3	6	4	4	3	5	2	1	1	4	4	5	5	1	5	5	4	4	3	3	4	3	4	4
R_1gevLL66e5ATxWy	1	2	2	3	3	2	1	2	2	2	34746	1					1	4	4	5	4	5	2	4	3	5	4	4	1	5	2	4	3	4	1			3	3	2	4	5	6	3	4	4	4	4	2
R_3EJWBEuOMTted7M	1	2	1	4	2	0		2	1	1	30045	2	1		1		1	1	1	2	1	2	1	1	1	2	1	2	1	4	2	5	3	3	1	3	2	1	3	3	3	2	7	4	2	7	5	5	2
R_12QOr86nglDm0ul	1	2	2	2	6	2	1	2	2	2	28562	2			1			1	6	5	5	6	6	6	6	1	6	5	2	3	4	1	5	5	1	3	5	5	1	5	5	4	5	3	5	6	6	5	5
R_2chby7x7eCvVTvi	1	2	2	4	3	0		2	2	2	75089	2	1		1		1	3	3	6	5	4	5	6	5	5	2	4	1	4	5	2	3	1	1	3	2	3	5	4	5	7	7	4	3	1	1	1	1
R_211lnxTGXQRxnbw	1	2	3	1	1	1	2	2	2	2	32460	2			1			1	1	1	1	1	1	1	1	1	1	1	1	5	3	4	2	1	1	1	1	1	1	1	1	1	1	1	1	1	1	1	1
R_24M1L1WBPzrSCH6	1	2	2	2	2	1	1	2	2	2	77532	1					1	4	6	6	4	6	5	5	3	6	2	5	1	4	3	5	2	3	2	4	3	3	2	2	5	4	3	5	2	4	3	4	5
R_RWERbj1bKNt9bfH	1	2	1	1	1	2	1	2	2	2	39828	1					1	4	4	3	2	4	4	4	3	2	3	3	1	5	4	2	3		1			2				2	3	2	2	2	2	2	2
R_2rCxIxjswKLFwQX	1	2	2	3	4	0		1	2	2	47348	2					1	2		4	3	5	5		3		3	3	1	3	2	4	5		3						5	4	4	3	4	4	4	4	4
R_3oRYyRyGBjNfzRD	1	2	4	5	4	1	2	2	1	2	38821	2					1	2	1	1	1	1	3	1	3	1	1	1	4	5	3	1	2	1	1	1	2	2	2	1	4	5	6	5	3	4	4	4	3
R_21v1icKM1ICgWrN	1	2	2	1	1	2	1	2	2	2	46951	1					1												2	4	5	3	1									4	4	4	4	4	4	4	4
R_2uvS5VTMI8wUJms	1	2	2	2	1	0		2	2	2	33711	1		1				3	2	5	5	3	4	4	5	4	2	4	4	3	1	5	2	3	5	3	4	3	3	3	4	7	7	4	3	4	3	3	4
R_3n8jWGQr8ObF1d6	1	2	1	2	1	2	1	2	1	1	67010	1					1	1	1	3		3						2	5	2	1	4	3	2	1			1	1			4	5	2	1	4	3	3	2
R_2tnuJKFfYMYwYyG	1	2	2	2	2	1	2	1	2	2	12998	2					1	4	5	3	3	5	5	5	5	4	4	6	2	5	4	3	1	1	3	4	4	4	4	3	3	3	1	2	6	5	3	1	5
R_11dRcVSKDT1U7Nh	1	2	2	2	1	1	1	1	2	2	28314	2			1			3	3	3	1	3	5	4	3	3	3	3	4	3	5	2	1	4	2	3	2	4	2	3	4	3	5	3	2	3	3	3	3
R_1LBRyuPCV6jQChq	1	2	2	3	1	0		1	2	2	33909	2					1	4	6	6	2	5	3	6	4	4	2	2	2	3	1	4	5	1	1	5	5	3	4	4	5	6	6	6	4	4	1	1	1
R_3PhFJLoRa086AN9	1	2	1	2	2	1	1	1	2	2	31790	2					1	6	5	4	6	5	6	4	5	3	5	5	3	1	2	5	4	2	1	2	3	3	3	3	4	5	5	4	4	4	3	4	3
R_2489OtfxETBZAeu	1	2	3	4	2	1	2	1	1	2	19034	1					1	5	4	4	4	3	5	5	4	6	4	3	4	2	3	5	1	1	1	2	2	3	4	4		7	7	4	7	2	1	2	1
R_etVXdMwVGHFLrhv	1	2	2	5	5	0		2	2	2	75205	1					1	4	3	4	3	4	3	6	3	3	4	2	5	3	4	2	1	1	1	1	2	2	2	2	5	4	5	4	4	4	3	4	4
R_2OYGveS10bMACfG	1	2	3	3	2	2	2	2	1	2	54956	2					1	6	5	4	3	4	3	3	4	4	5	2	5	3	4	2	1	1	1	1		3	4	4	3	7	7	7	6	4	1	1	2
R_AccSvVqwmkdL4B3	1	2	1	1	1	2	1	2	2	2	23224	1					1	6	6	5	5	6	6		6	3	6		5	4	1	3	2	1	1	4	4	2	3	3	4	6	4	1	3	4	4	2	2
R_aVLrLFGpsv6kc7v	1	3	1	2	3	17	1	1	1	2	29608	2		1				4	1	3	3	2	6	2	3	5	2		5	2	4	3	1	3	1	2		3	2	5	5	7	6	6	6	1	1	1	1
R_2dtk6ROGxISLApT	1	1	3	2	3	1	2		1	2	33713	2					1	1	2	2	2	5	4	2	3	1	2	3	4	5	2	3	1	2	1	3	1	2	3	3	5	5	5	2	2	4	4	4	1
R_T8e5UlC0G96vrSp	1	2	2	2	2	2	1	1	2	2	43119	2					1	4	4	3	3	4	3	5	4	3	4	4	4	2	1	3	5	2	1	2	2	4	2	4	5	4	7	3	3	4	2	4	1
R_1DMtYyvgW4bZNAV	1	2	2	3	2	3	2	2	2	2	14512	1					1		4	2		2	6	1	4		5	2	1	2	3	5	4	1	1			2	3	2		7	7	4	4	1	2	2	1
R_x41L8OiDwGbizuN	1	2	3	4	3	1	1	1	2	2	54814	2					1	2	4	4	2	4	3	4	2	4	4	2	2	3	1	5	4	1	2	3	3	3	3	4	4	6	5	5	5	4	5	1	1
[truncated: 246 more columns]
